# Supplementary material for: Genome-wide identification, expression analysis and functional study of the GRAS gene family in Tartary buckwheat (Fagopyrum tataricum)
Source: BMC Plant Biol. 2019 Aug 6;19:342. doi: 10.1186/s12870-019-1951-3 (PMC6683366; doi:10.1186/s12870-019-1951-3)
Supplement: Supplementary file 3 — Table S1. List of the 47 FtGRAS genes identified in this study. (XLS 153 kb) [file 12870_2019_1951_MOESM3_ESM.xls]

## Sheet: GRAS gene information
Table S1 List of the 47 FtGRAS genes identified in this study
Group	Gene	Gene ID	Protein length	Mw(KDa)	pI	Location	Domain	Homologous	E-value	Similarity	Localization
HAM	FtGRAS1	FtPinG0000276100.01	755	82.9625	5.85	Ft1	GRAS	SCL6_ARATH	0.0488202	0.556787	Nuclear
HAM	FtGRAS2	FtPinG0000276300.01	393	44.5601	6.95	Ft1	GRAS	SCL6_ARATH	1.95087e-130	0.555249	Nuclear
PAT1	FtGRAS32	FtPinG0000608600.01	544	61.2283	5.57	Ft5	GRAS	PAT1_ARATH	4.9E-324	0.715835	Nuclear
DELLA	FtGRAS29	FtPinG0001175000.01	585	63.4262	5.38	Ft4	GRAS	GAI_GOSHI	4.9E-324	0.674545	Nuclear
LISCL	FtGRAS45	FtPinG0001664700.01	583	66.664	6.13	Ft7	GRAS	SCL14_ARATH	0.00168096	0.575758	Cytoplasmic
SCL4/7	FtGRAS30	FtPinG0001804700.01	597	66.2008	4.89	Ft4	GRAS	SCL7_POPEU	4.9E-324	0.581818	Cytoplasmic
LAS	FtGRAS18	FtPinG0001839200.01	138	15.7459	8.62	Ft2	GRAS	SCL18_ARATH	1.51249e-47	0.535211	Mitochondrial
HAM	FtGRAS25	FtPinG0001944300.01	402	45.7613	6.04	Ft3	GRAS	SCR1_ORYSJ	5.38889e-51	0.352785	PlasmaMembrane
PAT1	FtGRAS40	FtPinG0002075100.01	504	56.2379	5.79	Ft7	GRAS	CIGR1_ORYSJ	4.9E-324	0.746631	Nuclear
LISCL	FtGRAS28	FtPinG0002386700.01	205	24.3161	8.37	Ft3	GRAS	SCL33_ARATH	3.83544e-72	0.52451	Cytoplasmic
LISCL	FtGRAS27	FtPinG0002386900.01	508	58.3119	8.59	Ft3	GRAS	SCL14_ARATH	4.9E-324	0.546125	Nuclear
LISCL	FtGRAS26	FtPinG0002387100.01	738	83.5016	5.2	Ft3	GRAS	SCL14_ARATH	4.9E-324	0.515195	Nuclear
SCL3	FtGRAS3	FtPinG0002439100.01	447	49.9293	6.48	Ft1	GRAS	SCL3_ARATH	4.9E-324	0.591667	Nuclear
HAM	FtGRAS43	FtPinG0002607800.01	464	52.5655	6.13	Ft7	GRAS	RGL2_ARATH	7.87111e-42	0.308252	Nuclear
SHR	FtGRAS37	FtPinG0002664400.01	417	46.5919	5.25	Ft6	GRAS	SCL32_ARATH	1.45743e-165	0.572792	PlasmaMembrane
LISCL	FtGRAS39	FtPinG0002894400.01	422	47.8034	9.72	Ft7	GRAS	SCL9_ARATH	1.56017e-171	0.586387	Mitochondrial
LISCL	FtGRAS9	FtPinG0003146900.01	651	74.3215	5.37	Ft1	GRAS	SCL14_ARATH	1.80286e-150	0.494647	Nuclear
LISCL	FtGRAS8	FtPinG0003178000.01	85	10.1456	5.25	Ft1	GRAS	SCL31_ARATH	6.73133e-22	0.528571	Cytoplasmic
LISCL	FtGRAS7	FtPinG0003178100.01	44	5.19017	9.69	Ft1	GRAS	SCL9_ARATH	5.38921e-12	0.547619	Mitochondrial
LISCL	FtGRAS6	FtPinG0003179200.01	645	73.7487	5.16	Ft1	GRAS	SCL33_ARATH	4.81518e-165	0.419162	Nuclear
LISCL	FtGRAS5	FtPinG0003179400.01	740	82.9174	5.16	Ft1	GRAS	SCL33_ARATH	6.56313e-170	0.427492	Nuclear
LISCL	FtGRAS4	FtPinG0003179600.01	323	37.2869	9	Ft1	GRAS	SCL14_ARATH	8.39775e-123	0.535604	Cytoplasmic
HAM	FtGRAS44	FtPinG0003617400.01	548	59.9776	5.94	Ft7	GRAS	SCL15_ARATH	4.78495e-140	0.484342	Chloroplast
SCR	FtGRAS20	FtPinG0003726800.01	470	51.5442	5.89	Ft2	GRAS	SCR_IPONI	4.9E-324	0.840314	Nuclear
LISCL	FtGRAS21	FtPinG0003851300.01	672	76.2403	6.6	Ft2	GRAS	SCL9_ARATH	4.9E-324	0.481818	Nuclear
DELLA	FtGRAS22	FtPinG0003934400.01	438	48.6955	5.68	Ft2	GRAS	GAI_ARATH	7.44303e-144	0.475584	Cytoplasmic
LISCL	FtGRAS41	FtPinG0004133900.01	198	22.2201	8.55	Ft7	GRAS	SCL14_ARATH	1.9034e-45	0.445714	Nuclear
LISCL	FtGRAS42	FtPinG0004134100.01	219	25.7335	5.83	Ft7	GRAS	SCL11_ARATH	4.04022e-75	0.493213	Cytoplasmic
PAT1	FtGRAS34	FtPinG0004226300.01	526	58.6442	5.53	Ft5	GRAS	SCL13_ARATH	4.9E-324	0.55	Nuclear
SHR	FtGRAS31	FtPinG0004897100.01	430	48.1908	5.99	Ft4	GRAS	SHR_ARATH	4.9E-324	0.638554	Chloroplast
HAM	FtGRAS13	FtPinG0005031900.01	656	72.2392	5.39	Ft2	GRAS	SCL6_ARATH	3.9671e-133	0.456014	Cytoplasmic
HAM	FtGRAS14	FtPinG0005032100.01	371	41.5667	5.33	Ft2	GRAS	SCL6_ARATH	1.57336e-130	0.566298	PlasmaMembrane
HAM	FtGRAS15	FtPinG0005032300.01	663	73.0982	5.22	Ft2	GRAS	SCL6_ARATH	2.95653e-134	0.457597	Cytoplasmic
HAM	FtGRAS16	FtPinG0005032500.01	371	41.7711	5.34	Ft2	GRAS	SCL6_ARATH	3.32591e-127	0.556474	PlasmaMembrane
SCL3	FtGRAS33	FtPinG0005657300.01	442	49.4437	6.18	Ft5	GRAS	SCL3_ARATH	4.9E-324	0.588235	PlasmaMembrane
LISCL	FtGRAS10	FtPinG0005806900.01	442	50.913	9.33	Ft1	GRAS	SCL14_ARATH	1.20608e-152	0.548556	PlasmaMembrane
LISCL	FtGRAS12	FtPinG0006016300.01	439	50.3648	9	Ft1	GRAS	SCL9_ARATH	4.9E-324	0.55	Cytoplasmic
DLT	FtGRAS23	FtPinG0006602200.01	384	43.7609	5.59	Ft3	GRAS	SCL28_ARATH	4.9E-324	0.659686	PlasmaMembrane
LISCL	FtGRAS38	FtPinG0006869400.01	294	34.0001	8.52	Ft6	GRAS	SCL33_ARATH	4.84459e-97	0.484321	Cytoplasmic
HAM	FtGRAS46	FtPinG0006918300.01	418	47.9064	8.21	Ft7	GRAS	SCR1_ORYSJ	2.65085e-47	0.335979	Nuclear
PAT1	FtGRAS36	FtPinG0007899500.01	552	61.01	5.42	Ft5	GRAS	CIGR1_ORYSJ	4.9E-324	0.553082	Nuclear
SCR	FtGRAS35	FtPinG0008045400.01	294	32.416	6.2	Ft5	GRAS	SCL23_ARATH	3.6547e-131	0.645833	PlasmaMembrane
LISCL	FtGRAS11	FtPinG0008615700.01	322	37.306	8.16	Ft1	GRAS	SCL33_ARATH	1.30286e-141	0.593846	Cytoplasmic
LISCL	FtGRAS47	FtPinG0009202800.01	675	76.9088	5.33	Ft8	GRAS	SCL14_ARATH	2.12377e-152	0.498929	Nuclear
PAT1	FtGRAS17	FtPinG0009322700.01	484	52.6054	5.06	Ft2	GRAS	SCL8_ARATH	3.15592e-123	0.463918	Chloroplast
DELLA	FtGRAS24	FtPinG0009429900.01	520	56.704	5.29	Ft3	GRAS	GAI_GOSHI	4.9E-324	0.653484	Cytoplasmic
PAT1	FtGRAS19	FtPinG0009673000.01	531	59.4483	4.85	Ft2	GRAS	SCL1_ARATH	4.9E-324	0.574871	Cytoplasmic

## Sheet: GRAS gene sequences
Table S1 List of the 47 FtGRAS genes identified in this study
Gene	Gene ID	Sequence Type	Sequences
FtGRAS1	FtPinG0000276100.01	CDS	ATGAGGGATATGCCCTTACCCTTTGAGCCAGAGGCGAAGGGGGGTGTTGGGTTCTTACACAAGTTTTGTAGAGACTTTTCTCAAGAAATCAACGCCGGTGGAGGCTGCGGTGGTTTCTCCGGTGGAGATTGGAGCAAATTGGAGGCTGTATTTGGGGTTCATAACAACAGTGGAGTTTTAGGGTCAATTTGTGAGCCAACTTCAGTTCTGGAAACGAAAAAAAGCCCTAGCCCTTCATCTGCATCTACATCAACTTTGTCTTCTTCCTTTGCCGGAGGCAGTGGATCGACGGATACTGCTGGTGTGGCGACATTTTCCGGCAACCCATCTGAGAAATGGCCTCAGGGCCAAAACATACATCAAGAAACTAGCAACACCCACAGCACCGACAACAGTGGA…
		Protein	MRDMPLPFEPEAKGGVGFLHKFCRDFSQEINAGGGCGGFSGGDWSKLEAVFGVHNNSGVLGSICEPTSVLETKKSPSPSSASTSTLSSSFAGGSGSTDTAGVATFSGNPSEKWPQGQNIHQETSNTHSTDNSGNNGGGDLELFHQMPANLEIGSGGVEKCGIGGQGLEYWDSDLLETAGESPGQDHSILRLIMGDVEDPSMGLSKLLQGSGTGLSNPDLQFGSGSLLGVVDQGFGNISNTQILGNMRNPTSFAQNQMFTPTTGNNNSSFPVALPLAQNPHAHQVFDECPDEKPHVLNHPQLLISQLQSQNTQNPSFFLPLQHAQMDQHLPLPPPPKRHNPGLEQNRQIPKPGQFQQLNLLPYMHQQQQQQQQHQHRPAMATNKPKMTGNDEMMIQQQAI…
FtGRAS2	FtPinG0000276300.01	CDS	ATGCATCAACAACAGCAACAACAGCAACAACACCAACACAGGCCTGCTATGGCTACTAATAAGCCAAAAATGACAGGTAATGATGAAATGATGATCCAGCAACAAGCCATAGTAGACCAGCTACTCAAAGCGGCTGAGCTGATCGAAAATGGAAACCCTATACTCGCGCAAGAGATATTGGCGCGGCTCAATCACCAGCTCTCTCCCGTAGGGAAGCCGTTCTTTAGGATTGCTTTCTACTTCAAAGAAGCCTTAAGACTTCTCCTTATGAACAACCACCCTTCAGGCTCCACTTCCTCAAGTTCCCCTTTTAACCTCTTTTTCAAAATTGGGGCTTACAAGTCATTCTCTGAGATTTCTCCCCTTGTCCAGTTCGCCAACTTCACCTGTAACCAAGCT…
		Protein	MHQQQQQQQQHQHRPAMATNKPKMTGNDEMMIQQQAIVDQLLKAAELIENGNPILAQEILARLNHQLSPVGKPFFRIAFYFKEALRLLLMNNHPSGSTSSSSPFNLFFKIGAYKSFSEISPLVQFANFTCNQAVLESLDGFDQIRIVDFDIGYGSQWASLMQELALRKTGPPAVKITAFASPTTHDQLELSLTRENLTHFAQEINMPFEFEIINIDCLNSSSSWPLPFHVTESESIAVNLPVSSLSTMILRFIKQLAPKILVSIDRGCDRSDLPFTHHIHQAFQSYLALLESLEAVNVNLDSLQKIDTFLVRPGIEKLILGRHSSLEKTQHWKTQFLSAGFSPVNFSNFTECQAEWLLKRTMARGFHVEKRQSSLVLYFHRKELISASAWRC
FtGRAS32	FtPinG0000608600.01	CDS	ATGTCGAATAGTTTGTATTATCAACCCAAACATGAAGTTCAGACTTGCTATCTTCCTCAATATCAGTCCATAAATCCGCAGCTTTCTGAAAATCATGTAAACCATGGAAATCAGTTCTCTTCTAAGATGTCCCTTCATCAGTATACTCTGGAATCATCTTCAACATCAACCGGGAATCGTAACGTATACGACTGCGGATCAACTATAAGCTTCTCATCCAATGAAAGCCCTGTGTCGCAGGTTTATTCACTTCCATACCCATGTGAAAAACAATACTACTCTCCTGATAACACCACTTATGGTTCGCCAATGAGTGGTTCATGTGTAACGGATGATATGAATGATCTTAAACACAAGCTGAGGGAACTTGAAACAGCGATGATGGGACCGGATGTTGAT…
		Protein	MSNSLYYQPKHEVQTCYLPQYQSINPQLSENHVNHGNQFSSKMSLHQYTLESSSTSTGNRNVYDCGSTISFSSNESPVSQVYSLPYPCEKQYYSPDNTTYGSPMSGSCVTDDMNDLKHKLRELETAMMGPDVDADLIDSYESGFHCNGMQNSSTEMDSWGQMMEMIARKDLKRVLIACAKAVSDNDPLVTQWLMEELRQMVSVSGEPIQRLGAYMLEGLVARQASSGSSLYNALRCKEPASVDLLSYMHILYEVCPYIKFGYMSANGAIAEAMKDENRVHIIDFQIGQGSQWVTLIQAFAARPGGPPRIRITGIDDVYSAYARGGGLNIVGQRLSRLAAKFNVPFEFHAAAMSGCEVELENLRVQPGDSLAVNFAFTLHHMPDESVSTENHRDRLLRLV…
FtGRAS29	FtPinG0001175000.01	CDS	ATGAACGGTGGTCAACGCCACCAGCAAAGCTCTGTGGGAGATGTAGGTTCATCTTCTTCCTCCAAGGGGAAGCTCTGGATGGAGGAAGATGATGGAGGTGGTGGAATGGATGATGAGTTGCTTGCGGTTATGGGTTACAAGGTCAAGCAATCTGATATGGCCGATGTGGCTCTGAAGATTGAGCAGCTTGATATGGCTATGGGTCAGGATGATTGGATCTCTCAACTGTCTGATACTGTTCACTATAACCCTTCTGATCTATCTGGTTGGCTCGAAAGCATGCTTTCCGAGATCAATCCCGTCGCTCCACTGTCGTCCTCTGTCGCAGAAAACACCAGCACCACCTCTATTATCTATGACAACTCAGAATACGATCTCCGAGCAATCCCTGGAATTGCC…
		Protein	MNGGQRHQQSSVGDVGSSSSSKGKLWMEEDDGGGGMDDELLAVMGYKVKQSDMADVALKIEQLDMAMGQDDWISQLSDTVHYNPSDLSGWLESMLSEINPVAPLSSSVAENTSTTSIIYDNSEYDLRAIPGIAAYKSPSPLPPPPQNQLQSPESNKRIKHEPRSPATVGSTSSSTTPQVSSSSEQSRPVVVVDSQEAGVRLVHTLMACAEAVQNENRTLADALVKQIGHLAVSQAGAMRKVATYFAEALARRIYRIRPQISPVDASYSNVLQSHFYESTPYLKFAHFTANQAILEAFSGASRVHVVDFSINQGVQWPALLQALALRSGGPPVFRLTGIGPPQPDNTDSLQQVGWKLARFAETIGIEFHYRGYVCESLTDLEPSLLDIRQTGPESEVVAV…
FtGRAS45	FtPinG0001664700.01	CDS	ATGGAAGAGGATTTAGATGACAAGCCAACAACTCTACAGGACTATGCAGCCTTGCAAGCCACTGAGAAATCCTTCTATGACGCCATTGGAGAAGCTTATTTGCCCATATCTGATCAATTCCCAACATATTTGGATCCAAATCTGGATTATTTTGACAGAAGTGGCAGTACTTCATCGCGTGGCTCTGCTAGTGTAGCTGATGAAGGTACTGTTGGTCTAACTGAATCTTGTTTTAGTACTCTTTTGAATCCAGAGATCACACAAAACAATTTTGATTGGATTCATAAGGCATTATCTGGTTTGATCAATACCCCAAACCCAGAAGACTGGTCCCCAAGCAATAGACAGGCTAAAGGGAAGTACCATCAAAGAGATGATAATGAATATAATCAATTTGAG…
		Protein	MEEDLDDKPTTLQDYAALQATEKSFYDAIGEAYLPISDQFPTYLDPNLDYFDRSGSTSSRGSASVADEGTVGLTESCFSTLLNPEITQNNFDWIHKALSGLINTPNPEDWSPSNRQAKGKYHQRDDNEYNQFESSRKHLEAYKDDELQMEQFDDILLCREGKVGLPSIHTYTEESSTRSKSQLSETPKASKVKGLRGKKQGKNDMVDLNPLLTQCAQAVASFDFRGASKLIDRIRQHSSPFGDGIQRVAHYFANGLESRVAGTASQLYSDFINWEISASHFLKAYRSYVSAIPFKRTSFFLANKTILKLCADSTEIHIIDFGFFFGVQWPCFIQSLSQRSEGPPKLRITSVDFPERGYQPAARLEESGRRLAHYCKRFNVPFEYQAIAQRWETLKPEDF…
FtGRAS30	FtPinG0001804700.01	CDS	ATGGCATATATGTGTACAGACAGTGGGAATCTAATGGCTATAGCACAACAAGTGATTATGCAAAAACAACAACAGGAGCAACAGCAACATGAGCAAGAGCATCACAATTGTCATCCTCATCAACAGAATCAGAATGCTGGAACTTCTTCTTTTTGCTTAAATCCATGGACTGGACCTTTCCACAGCATCCCAAACAATCCACCGCCATTAGGCTATGGGATTCCTGGAGGTGGATTTCCTGATCCTTTCCAGATCAGCTGTGCTGCTGATACAGCGGAGCCTAGTTGTCAGTTTCCTCCCTTGGATAACCCTGCTACTGGATTTAGGTTTGGTGATTTTGTAGGGGGAGGCAACACTGAATTTGATTCAGATGAATGGATGGACAGTTTGATAGGTGCT…
		Protein	MAYMCTDSGNLMAIAQQVIMQKQQQEQQQHEQEHHNCHPHQQNQNAGTSSFCLNPWTGPFHSIPNNPPPLGYGIPGGGFPDPFQISCAADTAEPSCQFPPLDNPATGFRFGDFVGGGNTEFDSDEWMDSLIGAGDSTESSTLPSSCETWRASGAYSFYGFDPLVMCPSRHNNIAASTSSDLNRVLYSESQKADATMLEILPSPPLQAVDRNEEETQPKDSDVEPKSSSSTPLIKDLLECARLYESEPDRAIKSAIQLRESTARDGDPTQRVAFYFAEALNSCLSLPLQMPFLASDTNSEDVTLSYKVLNDACPYFKFSHLTANQTILEATEKAMKIHIVDFGIVQGLQWAALLQALATRPAGKPECIRISGIPAPALGKTSLSAAGNCLSEFAKLLDLN…
FtGRAS18	FtPinG0001839200.01	CDS	ATGAACCCTAAAGTGGTTACAATATCCGAGAGAGAAGCGAGTCATAGTAGCCCTAATCTAGGGTTTAGGGTTGAAGCAGGTTTTGAGCATTACGGGGCGATATTCGAGTCAATGGAAGCGACTTTGCCGCCGAACAGTAAAGAGAGGATGGAGGTTGAACAGTCGTGGTTCGGAAAAGAGATCGTGAGCGTCGTGTCGAGGAGGACGAGACACGTCAGGTTCAGCACCTGGGAGGAGATAATGAAGGAGACCGGATTCAAGAGTGTTGCTTTGAGTGGCTTTTCTGTGTCGCAAGCAAAGCTGTTGCTGAGGCTTCATTACCCTTCGGAAGGGTATAGATTGCAGGTTGTGGGTGAAGACAAATGTATGTGCTGGAAGAATCATTCTTTGTTCTCTGTT…
		Protein	MNPKVVTISEREASHSSPNLGFRVEAGFEHYGAIFESMEATLPPNSKERMEVEQSWFGKEIVSVVSRRTRHVRFSTWEEIMKETGFKSVALSGFSVSQAKLLLRLHYPSEGYRLQVVGEDKCMCWKNHSLFSVSSWR
FtGRAS25	FtPinG0001944300.01	CDS	ATGGTAATTGGGAAATACAACCCTAGTAAGGATCCTCACTTGATCAACCTGCTGTTGAAGATTGCTACATTCTTTGATGAATACAATTTCAGTTCAGTTGTTGCTAATCTTATCATATTATACCAAAGCGCCTCGTTGACAGGCGATTCAACGCAGAGAGTTGCTGCCTATTTCGCAGATGGTTTGACAGCAAAGCTGCTCAAAGACAAACCGTCTTTCATGTATGATATGATCATGAAACAGCCAACTGCATCAGAAGAATTCTTGGCTTTCACACATCTCTATAAGGTCTCCCCTTGTTACCAATTCTCCCACTTCACAGCCAACCAAGCGATACTCGAAGCATTCGAGAGAGAAGAAGGAAAGAACAACTCGAGACTTCATGTGGTTGATTTAGAT…
		Protein	MVIGKYNPSKDPHLINLLLKIATFFDEYNFSSVVANLIILYQSASLTGDSTQRVAAYFADGLTAKLLKDKPSFMYDMIMKQPTASEEFLAFTHLYKVSPCYQFSHFTANQAILEAFEREEGKNNSRLHVVDLDWAYGFQWPSLLQSLSERATTTNTIIYLRITGLARSLEELVETESRLVSFSKTFGNIVFEFQGMLRGSNLMNNLLKKRENETLAVNVVCCPHSSRNYTLKTSDMLKSIRLLQPSIVVLVQQGGVHNPSFHTKFMDSVNYYTAMFDSLDDCLPRDNLERLCIEKNHLGKEIKNAIVNWFGDELEMSDKYESLKGCEQMIEDHGFYRIELSSRTVMQAKLLLRMRNQNPAWVESDCSGGFRVFESENGKAISLGWQERLLITASAWQTV…
FtGRAS40	FtPinG0002075100.01	CDS	ATGGACTCTCAGCAGATTCATAGATTCAATGTAATGAGTGCAGGCATATCATACACATCCTCACAGCTAACCCCGCCAACGGTACCCGAAAGACTGTTTGTATCTGCAAAACCAAACATAAGAAACTCTCCTAACTCGCCTTTCTCTACGCCTTTTGTCTGTGAAACCGCCACTACATTGAGTGATAGCCTAGAGCAATATAGTTCTACCGACAACTCTCCCATTGAAACAGACAGTTACTATTACTGTCCAAACCCGTATCCTTCTAATACCTTCCAAGGAATTCCGTTTGCTTCTTATGATGGTCCGAGTGTAAGACATGCTTTGATGCAACTAGAGACTGCTCTTATGGGGCCTGATAACGAGGAAAATGATGGTAAGCCTTCTTCTGGTAATTTG…
		Protein	MDSQQIHRFNVMSAGISYTSSQLTPPTVPERLFVSAKPNIRNSPNSPFSTPFVCETATTLSDSLEQYSSTDNSPIETDSYYYCPNPYPSNTFQGIPFASYDGPSVRHALMQLETALMGPDNEENDGKPSSGNLKQLLIHCARALSENRLDDFDRLVGIARNLVSICGDPVQRLGAYMLEGLVARKESSGTGIYHSLRCKEPLGNDLLSYMHILYEICPYLKFGYMAANGAIAEAVRDENRIHIIDFQIAQGTQWMTLLQALAARPGGPPHVRITGIDDPVNKYARGDSLEAVGRRLADISAKFRIPVEFHAVPVFAPDVTRDMLELRPGEALAVNFPLQLHHTPDESVDVENPRDGLLRMVKSLSPKVTTIVEQESNTNTTPFLTRFIETLDYYSAMFE…
FtGRAS28	FtPinG0002386700.01	CDS	ATGTTTGGAGTGCAATTTGAGTTCCATCCAACAATACAACAATGGGAGACAATTAAGTACGAGGATCTTAAGCTAGAAAGAGACGAGGCTATAGTTGTGCATTGTCATTACCGGTTGAAGAACCTTCTTGAAGAGACAATCGCGCTAGATAGTCCAAGAGATAGTGTCTTGAGGTTGATTAGGAAGATAAAACCCGATGTATTTGTGCACGCTGTTGTTAACGGCTCCTTTGATGCTCCTTTCTTTACCACAAGGTTTAAAGGGGCTCTTTCCTTTTATTCTGCACTATTTGATATGTATGACACTATAGTCCCAAGGGAAAATACGGAGAGGTTAATGTTTGAGAGAGACTTCTATGGGCGAGAAATCATGAATGTTGTTGGTTGTGAGGGAACACAG…
		Protein	MFGVQFEFHPTIQQWETIKYEDLKLERDEAIVVHCHYRLKNLLEETIALDSPRDSVLRLIRKIKPDVFVHAVVNGSFDAPFFTTRFKGALSFYSALFDMYDTIVPRENTERLMFERDFYGREIMNVVGCEGTQRVIRPESYKKWQVRTMSSNFRQLPLDPKVMEIARQRMKFYHKDFFLDVDGKWVLMGWKGQVNYAMSSWTPC
FtGRAS27	FtPinG0002386900.01	CDS	ATGATTCAATTTCAGAAAGGGGTGGAAGAAGCCAATAAATTCCTTCCTAAACCTAGCAACCTTGTTATTGATCTTGAAAATATCACCTACCCTAAAGAACCAAAGGATATTCCATCTGTGGTGAAGTCTGAGAATGAGGGTAACATATCCGGGGGATCAAGAGTGAGCAGGATCCATTATCGGGATGATAAGGATTTAGAGGGAGGGAGGAGTAGCAAGCAGTCGGCTATCTCTGTTGACGAGGAAGCTGATGACTTGTCTGAGATGTTTGATAAGGTTTTGCTCCCTCCAAGGAAAAATGACAATAGCTGTTCTATATCCTCACCATTCCAAAACCAAGAACATCCAAATGCTATGGCAGATCGTCTCAAGAAAGAGGATGGCAGAAAAAATGTGGTG…
		Protein	MIQFQKGVEEANKFLPKPSNLVIDLENITYPKEPKDIPSVVKSENEGNISGGSRVSRIHYRDDKDLEGGRSSKQSAISVDEEADDLSEMFDKVLLPPRKNDNSCSISSPFQNQEHPNAMADRLKKEDGRKNVVDLRSLLILGAQAVASDDQRSATELLKQIRQHSSPLGDGSQRLAHFFANALEARMVGTGSQIYTALSSKKTTAAQMLKAYHLLVSFCPFKKISMMFSTHSILKISKNRKKLHVIDFGILYGFQWPALIQHLSEQPEGPPMLRITGIELPQPGFKPAERVEDTGRRLAKYCERFNVPFEFHAIAQKWETIKLEDIKLEKDEVVVVNCLFRFQYLLDETIVADSPRDAVLKLIRNIKPDLFVHGVYHGSFNAPFFITRFREALFYYSTL…
FtGRAS26	FtPinG0002387100.01	CDS	ATGGATTCGCAGTTTGAGGGTTCTTATGATTCTATTGGTGGATACCAATCTGTCAATGGAATCATGTCACCTGGTACTGAAGATCTTCTGAATTATTCCAATCTCTTCAATTACAATGACCCAAATATTGATCTTAACTCTGCTGAATTTCTCAATCTGCAACCTACTGATGGTTTCCCCGGCAATTTCCCTTCATCTTCCTCCTCCTCGGGTTTGACCGGCGAGGAGGTTGGCTCTCCTGATGACAATGATTCTGATTCTATTCTTAAGTACATTAGCCAAGTGCTATTGGAAGAAGACATGGATGATAAGCCTAGCATGTTCCATGACAGTTTGTCCCTTCAAGCTGCTGAGAAGCCCTTCTATGATGCCCTAGAAAATAAATACCCTCATTCACCC…
		Protein	MDSQFEGSYDSIGGYQSVNGIMSPGTEDLLNYSNLFNYNDPNIDLNSAEFLNLQPTDGFPGNFPSSSSSSGLTGEEVGSPDDNDSDSILKYISQVLLEEDMDDKPSMFHDSLSLQAAEKPFYDALENKYPHSPEQHPLSYHFVDSPDNVFSGSFVDYTGNNSSNDVTALNTNTNTNTNTNTTIAVDYRKPSGFSDLGFSVENPSVPVGFNIFSDRESMIQFQKGVDEASKFLPKASNLVIDLDNIITYPEEPKDASPPAMKSENKGDLPKGSRVRRIHHRDDEDLEGERKSKQSAITVEDADDLSEMFDRVLHPPGKNDTGCYICSDIPNGENKNVMQGLQSQEHDQCPKGRHKRKDSNKNVVDLRTLLILAAQAVASDDQRTAAELLKQIRQDSSPLG…
FtGRAS3	FtPinG0002439100.01	CDS	ATGGTTAAAGAGGAGTTATCGTCATCCGGAGGAGGAGCGTCATCATCTCTGCAATACTTTTCACTAATGTCACTCCCTCCAGGTATAGGAGCAGCATATCCATGGCTTAGGGAGATGAAGTCCGAGGAGAGAGGTCTATGTTTAATTCACCTTCTTCTTGCCTGCACCAAACATGTAGCTGCAGGCAGCATAGAGGATGCAAATACAGCTCTCGAATGTATTTCCCACCTTGCATCTCCTGCCGGGGACACAATGCAAAGGATCGCTGCTTATTTCACTGAAGCACTTGCTGACAGGACACTAAAAGCACTTCCTGGTTTGCATAAAGCTCTAAACTCCACAAAAATATCCTCATTTGCAGAGGAGTTTCTTGTTCAGAAGCTATTTTTTGAGCTTTGT…
		Protein	MVKEELSSSGGGASSSLQYFSLMSLPPGIGAAYPWLREMKSEERGLCLIHLLLACTKHVAAGSIEDANTALECISHLASPAGDTMQRIAAYFTEALADRTLKALPGLHKALNSTKISSFAEEFLVQKLFFELCPFLKLSYLITNQAIMEAMEGEKMVHIIDLHSCEPAQWFSLLQAFSSRPGGPPHLRITGINQRKEVLDQMALQLNKEAENLDIPFQFNPVISRLENLDVEKLRVKTGEALAITSNSQLHTLLSLDDNNHRTLMDQRDNRRDLSPESASSSSLPSSSKLAAFLSSLWGLSPKVMVVTEPEANHNGSSLMERVMEALNFYAALFDCLESTLPRASAERHKVEKMLFGAQIKNIVACEGAERKERHEKLDKWIQRLQVAGFGRVQLPYQS…
FtGRAS43	FtPinG0002607800.01	CDS	ATGATAGATCAGGAGGAGGAGGAGCAACAGCTTTTGAATCTCAGCCTCTCCTTGGTTTCTCATGCTTATGATAATCACAACAAAAGACAAAAGAGGAGTAATGATCACGAGTCTTCTACTTCTCGCGGCTCTTCGGATGGAGGTGATCATAGTTATGATTATCAAGGGGAGCTTCTGCGGCTTCTCCAACTCCGACAAGAGATGATCAAGGAGGCTAAATCATCTTTTGTTGATCAAGGAGACAAGAAGAAAGGTCTTTACTTTATCCATCTCTTGCTCAAATCCGCGGCATCTGTAGATGAATACAACTTGAGCTCATCCATGGTTGATCTTGCTAAGATCTACCAAACTGCCTCGTTTACAGGCGATTCAATGCAAAGGGTAGCTGCATATTTTGCA…
		Protein	MIDQEEEEQQLLNLSLSLVSHAYDNHNKRQKRSNDHESSTSRGSSDGGDHSYDYQGELLRLLQLRQEMIKEAKSSFVDQGDKKKGLYFIHLLLKSAASVDEYNLSSSMVDLAKIYQTASFTGDSMQRVAAYFAEALLAKLLKNKSPLYDMIIKDPTTSEEFLGFTHLYRVSPCYQFSHFTANQAILEAFERGFEERNNSKLHVVDFELAYGLQWPSLIQSLSEKATTTNTISLRITGFARSLEELVETESRLVSFSQGFKNIVFEFQGLLRGSKLTHNLVKRRENETLAVNLVSCLHTSLKISDTLKSIRSLNPTITVLVQRGGHSFMDSLGYYAAMFESLDDCLPRESLERMCIERNHLGKEIKNAIVNCFQDDHHQPIMNSGLDGWKEMMESNGFCG…
FtGRAS37	FtPinG0002664400.01	CDS	ATGGAGCAATTGCTAGTTCATTGTGCAACCGCCATTGATAACAATGATCAAACCTTAACCCAACAAATTTTGTGGGTTCTCAACAATCTTGCTTCTCCCGACGGCGATTCCACTAGTCGCCTTACCTCCGCCTTTCTCCGATCACTTATTTCCCGGTCAACTCTTCTCTCCGCCGCTACTCCTTCTACTCATCGATTCTCAGTTCTTGAGCTTGCTAATTTCGTTGATCTTACTCCATGGTATCGATTTGGATTCACCGCTGCTAACTCCGCCATTCTTGACGCCGTTGATGGGTTTCCGGTGATTCATATTGTGGATTTGAGCACTACCCATTGTATGCAAATCCCTACTCTAATAGATGCAATCGCAACTCGTCATAATATCCGTCATCCTCCGATG…
		Protein	MEQLLVHCATAIDNNDQTLTQQILWVLNNLASPDGDSTSRLTSAFLRSLISRSTLLSAATPSTHRFSVLELANFVDLTPWYRFGFTAANSAILDAVDGFPVIHIVDLSTTHCMQIPTLIDAIATRHNIRHPPMSDEDNSGHQLPPPMVRLTVARPVEDIPPLLDFVSYDELGSKLVNFARSRNITLEFNLVAGNASDGFSSLIDFLRLHKQQNAIQGSQIEIDEALVINCQMMLHYIPDETMNTTTSSSPSLLCNSYRSVFLKAIRSLNPIVVVVVEEDADFTSSGLIGRLRSAFNYLWIPFDTVDTFLPRGSEQRRWYEAEICWKVENLIAKEGVGRVERQEPRVRWVQRMRGAGFHGTPLVEEAVAEVRGMLEEHAAGWGAKREEEDLMLTWKGHNV…
FtGRAS39	FtPinG0002894400.01	CDS	ATGGTATTGTTGTGTAGTCGCGGTAAGAACGAAGCTGCTCTTAGAGAATCTTTGCAAGATGGGATGGAAAAAAACAATCAGATCAATCAACCAAAGGGGCGAGGTAAGAAGAAAGGCGGTAGGAAAGATGTGATTGATATAAGTTCTCTTTTAACACTGTGTGCACAAGCGGTTGCAGCTTATGATCAAAGAGGAGCAAATGAACTGCTAAAGAGAATTAGACAACATTCTTCTCCTACTGGAGATGGCAACCAAAGAATGGCTCATTACTTTGCAGATGGTCTTGAGGCTCGTTTGGCTGGTGCTGGAAGTCCGGTATACACGTTTCTTATCACTGGTCGAACGTCTGCTGCTAATTTACTCAAAGCTTATCATCTCTACTTAGCTACATGTCCTTTT…
		Protein	MVLLCSRGKNEAALRESLQDGMEKNNQINQPKGRGKKKGGRKDVIDISSLLTLCAQAVAAYDQRGANELLKRIRQHSSPTGDGNQRMAHYFADGLEARLAGAGSPVYTFLITGRTSAANLLKAYHLYLATCPFKKLSNFFSNRTIMTSTQKAKKVHIIDLGIVFGFQWPSLLERFANRDGGPPKLKITGVDLPLPGFRPAKRIEETGRRLAEYARRFGVPFEYNAIAKRWEGITVKDLKIEEDEVLIVNSMYRSSHVQDETVMVQNPRNIVLNLIKKINPKVFIFGVVNGAFGAPFFTTRFREALFHFSTLFDMLEAVAPRDSVERAILEREIFGRQAMNVIACEGVERVERPETYKQWQIRTERIGLKQLPLDKETVDRAKARMKSCYHKDFVIDEDG…
FtGRAS9	FtPinG0003146900.01	CDS	ATGGATTTCTTTTCTGGCATTTCCACACGTCAAGACTATGCCGAAGAGTTGATTGAATTCGGTCAGTCCATCGAAACCGTAGTTCCTATTCACCAACCTGTCTCTTCAGATGAACCAAATCAAAACTCTGACTTACTCCCAATTTCTGGTTCATCATCCAATACCGACTCCCCTGATCAACGCGATTACTATGAAGCTTGTCTCAATTACATCCAGGATGCTCTCATGGAAGAAGAGGGTTTAGAAATTTCCCTTTGTATACTGCCCGACTATGGGGCTCTCATGGCCACTGAACAGTCATTCTACGACGCTCTTAAAGAATCTAATCATCCTTCATCATCCTCTAACGAACACCAATCGTTCTTTCGTCCAAGCATTGAAATCCCTGACGACGAATAT…
		Protein	MDFFSGISTRQDYAEELIEFGQSIETVVPIHQPVSSDEPNQNSDLLPISGSSSNTDSPDQRDYYEACLNYIQDALMEEEGLEISLCILPDYGALMATEQSFYDALKESNHPSSSSNEHQSFFRPSIEIPDDEYLDSSSLFFYQDHIEPFLYASDAPNYLLDSNSLSDSPVSTLLGGNPISGSFSKHVSDNQGRKVHERDDSVDCQDARSKKQLAASNGDDEEYQVIQQYDGILLPENEKGEDPVQKQNPNAKPTKGRKSRAKKRNNGKEELVDLRTLLTRCAEAVAMFDLMTANSLLKQIREHSSPFGDCIQRVSHYFANGLEARIAGTGSHLYYHFVNAQISPSGVLKSYQCYAKAVPIFRTSFYVANMMITRSAKNATRIHIIDFGIYHGFQWPSLI…
FtGRAS8	FtPinG0003178000.01	CDS	ATGGAGGAGGAGGATTGTCCAAAAAATGCATTCTTAAGGTTGATAAGGAATTTAAATTATGACATATATGTTCACGGGATCATCGATGGTACTTTCAATGCTCCATTCTTCGTGACACGGTTCAGGGAAGTGCATATTCACTACTCGATTATATTCGACATGTTGGAGGCGACAATGTCGAAAGAAGATCCGAAGAGGTTTTTTGATGGAGAGAGAGTTATATGGAAAGGTTTCTTTGAATACAATAGCTTGTGA
		Protein	MEEEDCPKNAFLRLIRNLNYDIYVHGIIDGTFNAPFFVTRFREVHIHYSIIFDMLEATMSKEDPKRFFDGERVIWKGFFEYNSL
FtGRAS7	FtPinG0003178100.01	CDS	ATGACACGGTTCAGAGAAGCGCTTTTTCACTACTCGAGTATATTCAACATGCTAGAGGCGACAATCCCAAAAAAAGATCCGGAGAGGTTGTTGATGAAGAGGGAGTTATACGGAAAGACCACTTTGATATGA
		Protein	MTRFREALFHYSSIFNMLEATIPKKDPERLLMKRELYGKTTLI
FtGRAS6	FtPinG0003179200.01	CDS	ATGGATGCTCTTCTTGTCGAGGGATACAATGAGTCAGCAGATCTGTTCAAATCCAACCTCCAATCAGCTCCCGTGTTCTTGGAAAATCAGCAGGACTACATAGTTGGAGCCAATCAAAATCAACCCTTTCAAACTTACGATCTTGTTCAATCCGATCCTTTCCAGCTAAGTGTGCCAAATCAAAATTTAGATCCATCCCCTTTGTCTTCTATTTCTACTGATGGAGATGACGGCCTTCAAGTACCTGATTTTCCAGATGACTGTCTCAATTTCATCAGTGAAATTCTCATGGAAGAAGATCTTGATGATAAATTTGGCAGATTCCATGATTATAGTGCCATTCTTGCCACTGAGAAGTCATTTTATGATGCCCTTAAAGAAGATTCCCTTGATTATAGT…
		Protein	MDALLVEGYNESADLFKSNLQSAPVFLENQQDYIVGANQNQPFQTYDLVQSDPFQLSVPNQNLDPSPLSSISTDGDDGLQVPDFPDDCLNFISEILMEEDLDDKFGRFHDYSAILATEKSFYDALKEDSLDYSSNSTTLDSNSPTSSLFESNPHSSSSSSFSSTDLVSEAIKYVPENSNLIDGSKVRKTYQRDETEYQYKERSNKLLASYDDDFVQMEQYDDVLLWTEGKHDCSKTIEKAKHYCGDSKPSKGSRRSRGKKQTKGEIVDLRTLLTMCAQAVSNFDMRNANEMLKQIRQHSSQYGDSIERVAHYFAYGLEARVTGTGSYLSADPVVDNRISSSDILKSYRTYTQAIPLRRASYYLANHTIVKMSEDATTVHIIDFGIFYGFQWPCFIQSLS…
FtGRAS5	FtPinG0003179400.01	CDS	ATGGGTTCTATTGGAAATATGGATGACTCCTTTGTCATCGAAGGATATCCTGAAGCCACCGCCTTCTTCAAATTCAATCAGGAATCACCTCCTAGTGTTTTAAACCACCAAGATTCTAGCAGTGGCCTCACTTCTAGTGATTCTTTTGATATCCATGATCTTATAAACTCTCCTGATACCATACCCTCCTATGACTCCAATCATGGCTCTTTTGCAAATCAACCAACGTATTCTGAAACTTCTAATAGCCCAGAAGCACCTGATTTTTCTGATGCTTGTATCAAATTCTTGAGTGATATTCTCATGGAAGATAATTTGGACGATAAACCTGTCACCGTGAAGGATTACATGGCTCTTCAAACCACCGAGAAGTCCTTGTACGATGCCATTGGCGAGTCA…
		Protein	MGSIGNMDDSFVIEGYPEATAFFKFNQESPPSVLNHQDSSSGLTSSDSFDIHDLINSPDTIPSYDSNHGSFANQPTYSETSNSPEAPDFSDACIKFLSDILMEDNLDDKPVTVKDYMALQTTEKSLYDAIGESYLLPSDQFQPFPVPNVESPGDDFFSIADFSHGGNIYSTSESNPLLNRRFDPSVLQETSSPSSGSVSGIDDFTVGLDTSGFSSLLSAETTTQGNFEWIQKALSSFTDLSNPEGFRSSSRALGEKSDTSSVSHQSSRGRKNHQRGDSYDGEDGRSNKHVAAYIEDEVQMEQFDDILLARDCKGGVSCWNNTKPIAKEESTTTKVEPGEKARGSKGKKSRGKKKQSNNNNEDALDLNPLLIQCAQAVATFDFKGANELLKRIRQHSSIY…
FtGRAS4	FtPinG0003179600.01	CDS	ATGCTTGGCACTGGTTCGCAACTATATTTTAATATCGTCAACTCCAGAGCCTCACCGTCTGGTGTATTGAAATGCTACCAGCGTTATATCTCTGCAATTCCAGTTAATCGGATATCCTTTTTCTTAGCAAATCAGACGATATCAAAGTTGGGTAAGAATGCAACCCAAATCCATATTATTGACTTTGGGATCTACCATGGTTTTCAATGGCCTAGTCTCATACAGCAGCTTTCAGAAAGACCCAATGGACCTCCAAAGCTAAAAATTACAGGAATAGATTACCCGGTAGACGGGTTTCGGCCTGCAGAGAAGGTGGAGCAAACAGGTGAACGTTTGAAAGCGTACTGTGAGAGGTTCAAGGTGCCGTTTGAGTATCATGCAATAGCACAGACATGGGAG…
		Protein	MLGTGSQLYFNIVNSRASPSGVLKCYQRYISAIPVNRISFFLANQTISKLGKNATQIHIIDFGIYHGFQWPSLIQQLSERPNGPPKLKITGIDYPVDGFRPAEKVEQTGERLKAYCERFKVPFEYHAIAQTWETIKPEDIKIETGELVVVNSHYRSNTLLDETVEVNCPRDAFLKLIRKLNPDLFIHGIVNGSYSAPFFITRFREAVLNFISMFDMIEATMPREDEERKQIEQDLHGKEILNLVANEGVERVVRPETYKLWQVRTQRAGFRLHPLDKGFLKRAKNIVKVNYHKDFVVDEDNHWMIQGWKGRILFAISCWKPA
FtGRAS44	FtPinG0003617400.01	CDS	ATGAGAGTTGCAGTCACCGGAGCCGCCCAGACCAACACCAACACCAAGACCATCACCAACAACACTAGTTTCCTACAAGCCCAAACTCATCACACCATTAACACTAATAGCAGCACTCTGTGCTACGAGCCTACCTCTGTTCTCGACCTACAACGCAGCCCTAGCCCCGTCGCAAGAGCCACCGTACAACCCCCGACGATTTCGTCCGTTCCTGACGCACTTTCAGCTACGAACAACCCAACCGTTGATCTGGACAATTTGGAGGGCTGGGATTCAATCCTATCAGAGCTGGGTCTGAATGATGATTCTAACCCTAACCCTAAGTTCGTTTCCCAATTCAATGATCCGCCAAACCTCCCTGATTTTTCTCATTCTCAGGGCTTCGATCATCATCAAAGC…
		Protein	MRVAVTGAAQTNTNTKTITNNTSFLQAQTHHTINTNSSTLCYEPTSVLDLQRSPSPVARATVQPPTISSVPDALSATNNPTVDLDNLEGWDSILSELGLNDDSNPNPKFVSQFNDPPNLPDFSHSQGFDHHQSHGHSSLINADFDNPFPYNTNFPPNDQGIDEIKGYGLDFIDDLIRAAQSFESNDSHHAQLILARLNQRLRSPAGKPVNRAAFYFKEALNHLLTGSNRPVRLSSYEIVQTIRAYKAFSGVSPIPLFSTFTANQAILEAIDGSNFIHIIDFDIGFGGHWASLMREIVDKSPAGPGPDQVKSSNSIVLRITAIVPEEFGVESKLVRENLAQFARDLNITFHLEFVLIQSFEILSFKSVKFIQGEKVAVHLSPTTFQRLGSRNNVSRFLSD…
FtGRAS20	FtPinG0003726800.01	CDS	ATGCCTCCTCCTCCGGCTTCACATCAACAGCAACAGCAGCAACAGATTTCACCGCTACCAAAACAACAGCAGCAGCAACAACAACAACCATCACCATCTGAGAAACCGACTTCATCGTCTCCACCAAAACAGCCATCATCGTCAACGCCGGACCACGATCAAGAGCCTCCACCTCCACCAGCATCACAAGAAACCCCCAATCCATCAACATCAACAAGAGACAAAAAGGAAGAATTACGCCAACAAATGCGAGATGAAGAAGGTCTTCATCTCCTAACCCTACTACTCCAATGCGCCGAAGCAGTCTCGGCCGACAATCTCGCCGAAGCAAACAACATCCTTGTCGAAATCTCACAACGTTCAACGCCATTCGGAACTTCAGCGCAACGAGTCGCTGCT…
		Protein	MPPPPASHQQQQQQQISPLPKQQQQQQQQPSPSEKPTSSSPPKQPSSSTPDHDQEPPPPPASQETPNPSTSTRDKKEELRQQMRDEEGLHLLTLLLQCAEAVSADNLAEANNILVEISQRSTPFGTSAQRVAAYFSEAMSARLVNSCLGIYASFSLPSMPNLYSQKMVSAFQVFNGISPLVKFSHFTANQAIQEAFEREDRVHIIDLDIMQGLQWPGLFHILASRPGGAPFVRLTGLGTSMDALEATGKRLSDFAEKLGLPFEFIPVAEKIGNLGDLERLKVNKREAVAVHWLQHSLYDVTGSDANTLRLLQRLEPKVVTVVEQDLSRTGSFLGRFVEAIHYYSALFDSLSASYGEDSEERHVVEQQLLSREIRNVLAVGGPSRNGDAKFASWRDKLHQ…
FtGRAS21	FtPinG0003851300.01	CDS	ATGTATTTGAGACAGAATTTAGGGAATACAACAATGGGGTTTGATTTTAGGGAAGCTAATCTTCCTCCTTACCCTGATATGAATGAATTTCATCCAATGTGTGATTCAACGCATCAAGATAGACAGCAAGAGGATCATGATTTATCAGATGTGGTTTTGAGATACATAAATCAGATTCTTATGGAGGAGGATTATCAGGATACTGATTGTATGCCTGAGGAGTCCTTGGAGCTGCAAGCTGCCGAAAAATCGTTCTATGAAGCCATTGGTAAGAGTTACCCACCTTCACCGAATCATAACTTTGACTGTTCTTCTGGTTGTTCATCTGAGTCATATGGATTAAGCGCATTGGGAAATACAAATTTGGTTCATAACTTGAGTGAATTTAGCAACACTTCT…
		Protein	MYLRQNLGNTTMGFDFREANLPPYPDMNEFHPMCDSTHQDRQQEDHDLSDVVLRYINQILMEEDYQDTDCMPEESLELQAAEKSFYEAIGKSYPPSPNHNFDCSSGCSSESYGLSALGNTNLVHNLSEFSNTSREQMARSRSSSSSSIVSAKDGLLESSTGSQSVSMFIKGVEEASKLIPNTDMFILSSQKSELLKKSNEQCSERTEKVEMRNKSFKELGGEAEGRSRKQAAVNNLDPDEHSDMYDEILLNHARDGNKALVNLRERLKNEAIKKMQQQNGQSKGPGSRSKQNRKKVVDLRTLLIECAEAVTTDDHRRANDLLKLIRQNSSPYGDGNQRLAHVLANGLEARLSGTGSHIYRALVSNRTSSIAILKATLMYLAACPFKKVSNLFSNRTTMI…
FtGRAS22	FtPinG0003934400.01	CDS	ATGCTCAACACCCCCTTTGACTTCGCCGGCGATGATCTCGTCCACTATAACCCTTCCGATATGTTCTCCTGGGTCGAATCCCTTTTACCCGAACCCGTATCCGACACAACCTATTTGGATCCGTACCCATCCACCGATGCCACGTGGACTGACCAGATTGCATATCAACCAGTGACGGTGGTATCTGACATGGAGGAGAATTCCGGGATACGCCTTGTCCATCTTCTCCTGACGTGCGCAGAGTCTGTGCAACGTGGAGATATCTCATTGGCTGTTGCTTTACTCAATGAAATGAAGATTTTGCTGAAGCAGGTAAATACCACGTGTGGGATCGGAAAAGTCGCCGGATATTTCATCGATGCTCTCTTCCGTCGAATCTACCGTACTCCAGGGACTGTC…
		Protein	MLNTPFDFAGDDLVHYNPSDMFSWVESLLPEPVSDTTYLDPYPSTDATWTDQIAYQPVTVVSDMEENSGIRLVHLLLTCAESVQRGDISLAVALLNEMKILLKQVNTTCGIGKVAGYFIDALFRRIYRTPGTVSGGFDHEILYHHFYEACPYLKFAHFTANQAILEAFNGHDRVHVIDFNLMQGLQWPPLIQALALRPGGSPFLTLTGIGPPESVHEVGLKLGHLARSVNVRFAFHGIAATQLKDIHVDSDEAVAVNSITELHRVLGSEARDMARPSAIDLVLGWIKALNPKIFTMVEQEANHNGPGYLDRFTEALHYYSTMFDSMEACQLQPEKALAEIYIQREICNIVSCEGSNRIERHESLARWRVRLNQAGFKPLHLGSNALKQASMLLTLFSAK…
FtGRAS41	FtPinG0004133900.01	CDS	ATGGTGCAAATGGATGAATATGATGATGTGATGTTGTGGACGGAAGACAAAGTCGGCTTTGAGAAGACGAAGAAGCATTGCAGTGGTAGATCAAAATCATCCAAGGGAAGTAGAAGAAGTGGAAAGGAGGATAACAAGGAGGATATTGTTGATCTAAACAGTCTCCTCATCATGTGTGCTCAAGCGGTGTCAAACTTTGACACGAAAAGTGCAAATGAACTTCTTAAGCAAATCAGGCAGCATTCGTCACAGCATGGTAATAGCAATGAACGAGTTGCCCATTACTTTGCTCTGGGGCTTCAGGCGCGTATAGAAGGGACCGGGTCATACCTATCAGCGGACCCTGTTATTGACAATTGTACCTCATCATCAGAAATATTGAGGTCATACAGAACTTAC…
		Protein	MVQMDEYDDVMLWTEDKVGFEKTKKHCSGRSKSSKGSRRSGKEDNKEDIVDLNSLLIMCAQAVSNFDTKSANELLKQIRQHSSQHGNSNERVAHYFALGLQARIEGTGSYLSADPVIDNCTSSSEILRSYRTYIRAIPCKRASYYLANQTMVKMCEDAERVHIVDFGIYLGFQWPSFVHSLSNRANGPPKLRITGIA
FtGRAS42	FtPinG0004134100.01	CDS	ATGGTTGAAGAGGCTGGAAAAAGGATAGAAGATTACTGCAGGAGATTCCACGTGCCTTTCGAATATAATGCAGTTGTGAAGAAATGGGATGATATAACGACAGAGGATATCAGAGTTGAAAGAGGTGAGCTACTTATGGTGAATTGTGTGTATGAATCTAGATTACTTGTTGAAGACACATCAGAGGAGGAGGATAGTCCAAAAGACACATTTTTAAGGCTGATCATGAATCTGAATCCTGATATATTTGTTCATGGGACCATTAATGGTAGTTTCAGCTCTCCATTCTTCATGGCACGCTTCAAGAAAGCGTTAAATCACTACTCGAGTATATTCAACATGAATGAGGCGACAGTACCTTTTGAAGAGCGGTTGTTGATAGAGAAGGAGGTAAGTGGA…
		Protein	MVEEAGKRIEDYCRRFHVPFEYNAVVKKWDDITTEDIRVERGELLMVNCVYESRLLVEDTSEEEDSPKDTFLRLIMNLNPDIFVHGTINGSFSSPFFMARFKKALNHYSSIFNMNEATVPFEERLLIEKEVSGKSAMNVIACEGAERSERPETYKQWHIRKLRAGFTQIPYDRELLVGMKEMIRANYHRDFFIGDDRNWMIQGWKGRILYAMSCWKCA
FtGRAS34	FtPinG0004226300.01	CDS	ATGCAAACGTCTCAAGACCACCAGGGTTCGGGTGGTGTCCACAAATTGTACCACCACCAAACACCCTATTGCCTACCTGACCAGTTTGAGATTGCAGACACCAGCGCGGTATCTGCACCCGACAACATGAGCTCAGGAACAGCATTGTCTTATGGGAATTACAACGACGGGTACTTCACCCTAGATTCCGGTCCAGCACCCACAATCTATAACGTCTATGATTCTCCATCACTCAGCACAGCTTCTAACAGAAGTGCGTTTTCTCCTCACTCGTACATCTCAGACCCGAACCACTCTTCTGAACACACTAGTGGCTCGCCTGCTAGCGGAACATCTGTAGTTGACGACGGTCATCTTAGAAACAAACTTAAAGAGCTTGAACTCTCCTTGCTTGGTCCA…
		Protein	MQTSQDHQGSGGVHKLYHHQTPYCLPDQFEIADTSAVSAPDNMSSGTALSYGNYNDGYFTLDSGPAPTIYNVYDSPSLSTASNRSAFSPHSYISDPNHSSEHTSGSPASGTSVVDDGHLRNKLKELELSLLGPEAAMDIDSHVFLHANTDLKQVLILCAQAVANEDMLTAGRLMETLGNMVSISGTPIERLAAYMLEGLRARLEFSGFNIYQKLRCDPPSSTELLTYMHIMYQICPYYQFAYKSSNVIISEAMENENRIHIIDFQIAMGTQWMLFIQSVSKRPGGPPTVRITGVDDSNSAHARGGGLELVGKRLAQVAESCGVPFEFHEAAVSGCQVKQEDLVIIPGEAIAVTFPYMLHHMPDESVSTENHRDRLLRLIKSLSPKVVTLIEQESNTNTT…
FtGRAS31	FtPinG0004897100.01	CDS	ATGAGGAGGATTTCTCTTCTTCTTCCAACTCCGCCCATAAACCGCCTTCTTCCACCTCCCCCTTCTACGCCGCAGCTCAGCCATGAGTTTTTCCCATCGTCTTCCTCCTCCTCCTCGTCGACGTGGTCCACCGACGTCCTCGTCGAGACCGCTAGAGCTATGGCTGATAAGGACACGGCGAGGCTTCAACAGCTCATGTGGATGCTTAATGAGCTCAGCTCACCGTATGGTGACGTGGAGCAGAAACTCGCTTCCTACTTTCTTCAGGCGTTGTTTAGCCGGATGACTGACTCCGGCGACCGCTGCTACCGGACCATGCTCGCCGCCTCGGATAAAATCTCGTCGTTTGAGTCGACTAAGAAGACGGTGTTGAAGTTTCAGGAGGTGAGTCCATGGACG…
		Protein	MRRISLLLPTPPINRLLPPPPSTPQLSHEFFPSSSSSSSSTWSTDVLVETARAMADKDTARLQQLMWMLNELSSPYGDVEQKLASYFLQALFSRMTDSGDRCYRTMLAASDKISSFESTKKTVLKFQEVSPWTTFGHVACNGAILETLDGEPKLHIIDISNTFCTQWPTLLEAIATRSDDTPHLRLTTVIVTKLAAGDPGGGVQRVMKEIGSRMEKFARLMRVPFKFHVIHHNADLSELNLDDLGIQEDEAVAVNFVNTLHSVTTVGGRRDAVLAGIRRLRPRVVTVVEEEADLDIKPDGYEFVRGFEECVRWFRVYMEAIEESFTRTSNERLMLERAAGRGIMDLLTCPEGHSAERREAASRWSNRLQSAGFAPAHFSDEVCDDIRALLKRYREGWSL…
FtGRAS13	FtPinG0005031900.01	CDS	ATGCCCTTTCCCTTTGAGCTTGAGGAGAAAGGGGGTATTGAATTTCTACACAAAATTTGTAAATTTGGTGTTGGGAATTGGATTGAGGTTAGTGGTTGTGTGGATTTGGGGGTTGTTTGTAACCTTGAAGCTCAAACAAGCCCTAGCCCTAGAAGTTCTTCTTCCACGCTGTCTTCTGCACACACCGGCGTTTCAGCCGGAAGCAGTGGTGGATCGACGGAGACTGTTGCTATGGCGGCTGTTTCCGGCGACCCATCTGAGAAATGGCCTCCTTACCAACGAACCACCAGCAAAAAGAACAATCTGGATATTGGGGCTGTTGAAAAATGTGGTTTGGGAGATGGAGGGTTGGAGTATTGGGATACTGATCTTTTGGACACTGTCCCAGCTTCTCCGGGT…
		Protein	MPFPFELEEKGGIEFLHKICKFGVGNWIEVSGCVDLGVVCNLEAQTSPSPRSSSSTLSSAHTGVSAGSSGGSTETVAMAAVSGDPSEKWPPYQRTTSKKNNLDIGAVEKCGLGDGGLEYWDTDLLDTVPASPGQDQSILRLMMGNVEDPMLGFNKLLHSSVPTQDFHFNGGGGGLVGMLDQGFGFNPNPPLSKPGDIALSHPLTTPMLADLRQSLHNQANPQFFDCPDDKAHVLSQPQLLISQLQAQNPNNPSFFLPFLHPQLDQLPPSSKRHNPYVQSHHRPKLMGDEMAIQQQVTVDQLYKAAELIQTGNPTLAQEILARLNHQLSPIGKPFFRVAFYFKEALQMLINNPLNNSTSTSPYNILLRIGACKSFSEVSPIVQFANFTCNQALLESVEGF…
FtGRAS14	FtPinG0005032100.01	CDS	ATGGGTGATGAAATGGCTATCCAACAACAGGTAACAGTAGACCAGCTGTATAAGGCAGCTGAGCTCATCCAAACCGGTAACCCTACACTCGCGCAAGAGATATTGGCGCGGCTCAATCACCAGCTCTCCCCTATTGGGAAGCCCTTCTTTAGGGTTGCTTTCTATTTTAAGGAAGCCTTGCAAATGCTTATAAACAACCCTTTGAACAACTCCACATCCACTTCTCCTTATAATATCCTTCTAAGGATTGGAGCTTGCAAGTCATTTTCCGAGGTTTCACCTATTGTCCAATTTGCCAACTTCACCTGTAACCAAGCCTTACTCGAGTCTGTCGAGGGCTTTGAACGGATTCATATAGTGGATTTCGACATTGGGTATGGTGGCCAATGGGCTTCTCTT…
		Protein	MGDEMAIQQQVTVDQLYKAAELIQTGNPTLAQEILARLNHQLSPIGKPFFRVAFYFKEALQMLINNPLNNSTSTSPYNILLRIGACKSFSEVSPIVQFANFTCNQALLESVEGFERIHIVDFDIGYGGQWASLMQELALIKQGAPSLKITAFSSPTIHNELELSLTRESLNHFAQDININFEFETISIDYLNSSWSMPFDMAEDEAVVVNLPINSLCNLPVPPAMVLGFIKQLSPRIVVTVDRDCDRTDLPFANHTLQAFQSYVALLESVDAEANISLDALQKIEAFLIRPGIEKLVLGHHVSSEKPQHWKNMFLAAGFSPVSFSNFTECQAEWLLKRTIARGFHVEKRQSSLVLCWQRKELIAASAWRC
FtGRAS15	FtPinG0005032300.01	CDS	ATGCCCTTTCCCTTTGAGCTTGAGGAGAAAGGGGGTATTGAATATCTACACAAAATTTGTGAATTTGGTGTTGGGAATTGGATTGAGGTTAGTGGTGGTGTGGATTTGGGGGTTGTTTGTAATCTTGAAGCTAAAACAAGCCCTAGCCCTAGAAGTTCTTCTTCCACGCTGTCTTCTGCACTCGCCGGCGTTTCAGCCGGCAGCGGTGGTGGATCGACGGAGACTGTTTCCGGCGACCCATCTGAGAAATGGCCTCCTCTGGGTCGTTCTCCTCACCAACAAACCACCAGCAAAAAGAACAATCTGGATATTGGGGCTGTTGAGAAATGTGGTTTAGGAGATGGAGGGTTGGAGTATTGGGATACTGATTTATTGGAAAATAACCCGGCTTCTCCGGGT…
		Protein	MPFPFELEEKGGIEYLHKICEFGVGNWIEVSGGVDLGVVCNLEAKTSPSPRSSSSTLSSALAGVSAGSGGGSTETVSGDPSEKWPPLGRSPHQQTTSKKNNLDIGAVEKCGLGDGGLEYWDTDLLENNPASPGQDQSILRLIMGDVEDPSLGLNKLLHSSVPTQEFHFNGGGGSLVGMLDQGFGFDPNPPLSKPGDIALTNPLTTPMLQDLRQSLNHQTNPQMFDCPDDKVHVLSNPQLLISQLQAQNPNNPSFFLPFLHTQLDQLPPPSKRHNPGVPMCNAYVQSHHRPKLMGDEMASQEQLIIEQIYKAAELVQTGNPILAQEILARLNHQLSPIGKPFFRVAFYFKEALQMLINNPLNNSTSTSPYNTLVKIGAYKSFSEISPIVQFANFTCNQAL…
FtGRAS16	FtPinG0005032500.01	CDS	ATGGGGGATGAGATGGCTAGCCAAGAACAGTTAATAATAGAACAGATATACAAGGCAGCTGAATTAGTCCAAACCGGTAACCCTATACTCGCGCAAGAGATATTGGCGCGGCTCAATCACCAGCTCTCCCCTATTGGGAAGCCCTTCTTTAGGGTTGCTTTCTATTTCAAGGAAGCCTTGCAAATGCTTATAAACAACCCTTTGAACAACTCCACATCCACTTCCCCTTATAATACCCTTGTCAAGATTGGAGCTTACAAGTCATTTTCAGAGATTTCACCCATTGTCCAATTTGCCAACTTCACCTGTAACCAAGCCTTACTCGAGTCTGTCGAGGGCTTTGAACGTATTCATATAGTGGATTTTGACATTGGGTACGGTGGCCAATGGGCTTCTCTT…
		Protein	MGDEMASQEQLIIEQIYKAAELVQTGNPILAQEILARLNHQLSPIGKPFFRVAFYFKEALQMLINNPLNNSTSTSPYNTLVKIGAYKSFSEISPIVQFANFTCNQALLESVEGFERIHIVDFDIGYGGQWASLMQELALIKRGAPCLKITSFASSAIHDQLELSLTRESLNQFAQEININFEFETISLDYLSSSWSMPFDMTEDEAVVVNLPISSLCNLPVPPAMVLGFIKQLSPRIVVTVDRDCDRMDLPFANHTLQAFQSYLALLESVDHAANTTFETIQKIEAFIIRPGIEKLVLGHHVSPEKLQHWKNMFLAAGFTPVSFSNFTECQAEWLLKRTIARGFHVEKRQSSLVLCWQRKELIAASVWQC
FtGRAS33	FtPinG0005657300.01	CDS	ATGGTTCGGGACGAGCTATCATCTTCGGTAACATCATCACCTCTTCACTACTTCTCGCTTATGTCGGTCACTCCAGGCATTGGAGCACCCTATCCATCATGGCTTATGGAGATGAAATCCGAGGAAAGAGGACTTTGTCTAATTCACCTCCTCCTCGCCTGCACCAAACATGTAGCGGCAGGTAGCTTGGAGAATGCCAATATTGCCCTCGAATACATCTCTCAGCTCTCTTCTCCTACCGGAGACGCAATGCAGAGGATTGCAGCCTACTTCACCGAAGCACTCGCTGACAGGACACTTCGAGCATTGCCCGGTTTACATAAAGCTCTAAACGCCACCAAAATACCCTCATTTGTAGAAGACTTTCTTGTCCGAAAACTCTTCTTCGAGCATTGCCCG…
		Protein	MVRDELSSSVTSSPLHYFSLMSVTPGIGAPYPSWLMEMKSEERGLCLIHLLLACTKHVAAGSLENANIALEYISQLSSPTGDAMQRIAAYFTEALADRTLRALPGLHKALNATKIPSFVEDFLVRKLFFEHCPFLKISYLITNRAILEALEGEKMVHIIDLHACEPAQWVNLLQALGSQPGGPPHVRITGIHYRKEALDQMAIQLTKEAEILDIPFQFNPVVSHLENLDFESLRVKTGEALAVSSVFQLHTLLSFDDYPSMSLGDKRRPPSPDSASSSSLHTPSRLSSFLSALWGLSPKVVVVSEPESSHNGSSLLERVMEALNYYAALFDCLESNLSRNSIERQKIEKMLFGEQIKNIVACEGSERKERHEKLEKWIQRFEQGGFGRVGLSYPSLMLA…
FtGRAS10	FtPinG0005806900.01	CDS	ATGCTCAGATTTGCAAATGCAAGTCATCAACGGCGGAAAAGCGTTGCGGATGTGAGCAACATCTTGATTCTTGCTGCACAAGCAACTGCAGCTAATGACCAAAGAAATGCTGCTGAGTTTCTAAAACAAATCAGGCAACATTCCTCTCCCTTTGGCGACGGATCACAGCGATTGGCCCATTTCTTTGCCAACGCCCTCGAGGCGCGCTTGTTTGGAACCGGTTCACAGATTTACACTGCATTGACTTCCAAGAGTGCTACTGCTACTCAAATACTCAAAGCTTACCATCTCTTTGTCTCGTTTTGCCCTTTTAAAAACATTACAATCCTATTTTCACAACTCAGTATCCTCAAGGCTTGTCAGAAGAGAAAGAAGCTCCACATCATAGATTTCGGTATC…
		Protein	MLRFANASHQRRKSVADVSNILILAAQATAANDQRNAAEFLKQIRQHSSPFGDGSQRLAHFFANALEARLFGTGSQIYTALTSKSATATQILKAYHLFVSFCPFKNITILFSQLSILKACQKRKKLHIIDFGILYGFQWPALIQRLSERPEGPPFLRVTGIEHPLPGLKPAHRVEESGRRLAKYCDMFGVPFEFHPIAQQWATIKYEDLKLERDEVIVVHSHYRFKNLLEETIALDSPRDSVLKLIIEIKPNVFVQAVVNSSFDAPVFTTRFKGALTFYSALFDMYDTIVPRGNAERSLFEREFYGREIMNVVGCEGTQRIERPETYKQWQFRNVRSGFRQLPLDPEVMEIARRRMKYYHKDYSLDVDGNWILMGWKGRLIMQCQLGLFEFHSLSISMT…
FtGRAS12	FtPinG0006016300.01	CDS	ATGTTTTCTGATGAACAAAGGAGCTGCAAGCAGGCAGCTGTCTATTCCGACACTGATGTGCATTCCAAGATATTCGACGAGGTTCTTCTCCATCATGCAGGAGACCGAAACAAGGCCGTAGTTTCTCTACGAGAGACCCTACAAAGTGAATCAGCGAAGAAGATGCATGACACTGCGCAAAAGAAGATAGTTGATTTCAGAACCCTTCTCATTAACTGTGCACAAGCTGTTGCAGTAGATGATCGTAGAACTGCTAATGCGCTGCTTAAGCATATTAGGCAACATTCTTCTCCTTTTGGTGATGGAAATCAGAGATTAGCTCATTGTTTTGCTAATGGCCTTGAGGCTCGTTTGTTTGGCACAGGAAGTCAGATTTGTAGAGATTTCATCAGTAAAAGG…
		Protein	MFSDEQRSCKQAAVYSDTDVHSKIFDEVLLHHAGDRNKAVVSLRETLQSESAKKMHDTAQKKIVDFRTLLINCAQAVAVDDRRTANALLKHIRQHSSPFGDGNQRLAHCFANGLEARLFGTGSQICRDFISKRRSASDVLKAYLLYLAACPFKKLSNYFSNKTISKITRGAARIHIIDFGILHGFQWPTFIQCQSERVGGPPKIRITGIDYPQPGFRPSESVEETGRRLAHYAKEFRVPFEFNPVAKRWETVQVEDLKLEEDEVVIVNCIDRTKNLPDETMVVECSRNALLKMIRKINPAIFIHGVLNGAYNAPFFLTRFKEALFHFSSQFDMLETIVPRENEERLLLETEIFASEVFNIVACEGWERVERPETYKQWRARTLKAGFVPVPLDKEVEER…
FtGRAS23	FtPinG0006602200.01	CDS	ATGTTAATGGGATGTATCGAATCAATTACTGCAAGAAACCTCGGAGCCATTAGCCATTACATTGCTAGGTTAGGTGAGACTGCTTCTCCAAGAGGCGGTTCGCCGATTGCCCGTCTCGTCGCTTATTTCACTGAAGCATTGGCCTTAAGGGTCACAAGGATATGGCCTCATGTCTTCCATGTCACACTTCCAAGGGAGTTGGAGAGAGCAGATGATGAAACTGCAAATTCACTGAGGTTAATGAATCAGGTTACTCCAATCCCTAAATTTATTCACTTTACAGCTAATGAAATGCTCTTGAGAGCCTTTGAAGGGAAGGAGATGGTTCATATAATCGATTTCGACATCAAGCAAGGTCTTCAATGGCCAGCCTTCTTTCAAAGCTTGGCTAGCCGTGAA…
		Protein	MLMGCIESITARNLGAISHYIARLGETASPRGGSPIARLVAYFTEALALRVTRIWPHVFHVTLPRELERADDETANSLRLMNQVTPIPKFIHFTANEMLLRAFEGKEMVHIIDFDIKQGLQWPAFFQSLASRENPPSHVRITGIGESKQDLIETGEQLHGFADAFNLQFEFHPVVDRLEDVRLWMLHVKEGESVAVNCVLQLHKLLYDQNGGAFRDFMGLIWSTNPIAVIIAEQEAEHNEMNLERRICNSLRYYSAIFDMIHSSSLESSTRLKTEEIFAREIRNMIACEGRDRFERHESFGKWSRRLMDGAGFRCMGVSDREMLQTRMLLRMYDWDGYSVEKTSGEECEGVTLSWLDQPLYTVSAWTPDGVARSCSSGFSQPC
FtGRAS38	FtPinG0006869400.01	CDS	ATGTCTTACTATGTTTCAAACAAGACAATATGCAATCTGGCTACAAACGCCAAGGCGGAGAGTATTCATATTATTGACTTTGGCATTGCCTATGGTTTGCAGTGGCCTTGTATTATTTATAATTTGTCTAAGGTGGAGCCCACCCCACCTAAGCTTCGGATTACCGGCGTTGACTTCCCGGAGAGTGGGTTTCAGCCGGCTCATAGGCTGGAAGAAACCGGGAGATGTTTAAGGAAATATAGCAAGAGGTTTAATCTGCGGTTTGAGTATAAGGCAATTGTGGCCGAGTGTTGGGAGCGTGTGAGTCTCGAGGAGATTGAGATCAGGAGAGACGAGTTTACGTTGGTGAACTCGTTGTACAGATCGCAGCAGCTGTGTGATGAGAGTGTGGAGGCAGAG…
		Protein	MSYYVSNKTICNLATNAKAESIHIIDFGIAYGLQWPCIIYNLSKVEPTPPKLRITGVDFPESGFQPAHRLEETGRCLRKYSKRFNLRFEYKAIVAECWERVSLEEIEIRRDEFTLVNSLYRSQQLCDESVEAESSPRDAFLEAVRKIKPAFFVHGVVNGNLNAPFFIMRFKEAVAHYTALYEVCEATMPKEDVLLGERAALEGAVFGEMVRNIVACEGRERVERPETYRRWQARMARAGFRQVPLERDLLRRAKAMVQRSFRKDFLMEEDCGWAVQGWKGRILYAISCWTPRD
FtGRAS46	FtPinG0006918300.01	CDS	ATGCTAAGGCTAGAGAAGAGTACTAATAGAGATGAAAGGAAGAATGGTGCTCAAATGATCCATCTCTTGTTCAAATCCGCAACCACCATTGATGATTCAAGCCACTCGAGCTCAACTATATCCGATCTAATCAAACTCTACGAAAACGCCTCCCTTATGGGTGATTCATCACAAAGACTTGCCGCTTACTATGCAGATGGATTAACCGCGAGGCTACTTGTGAAGGAGAAATCGCGGTATTTTGATATGATCATGAAGGAGGATAGCCCAAGTGACCAATTCTTGGCCTTCACATACATGTATAGAGTATCTCCTTGCTACCAATTCTCTCATTTCACAGCCAATCAAGCCATACTCGAAGCTTTCGAGAGAGAAGAAGGCTACAACAACTCTCAACTC…
		Protein	MLRLEKSTNRDERKNGAQMIHLLFKSATTIDDSSHSSSTISDLIKLYENASLMGDSSQRLAAYYADGLTARLLVKEKSRYFDMIMKEDSPSDQFLAFTYMYRVSPCYQFSHFTANQAILEAFEREEGYNNSQLHVVDFDLAYGLQWPSLIQSLSEKATSSNTISLRITGFASTQEEVVETETRLVSFAKGFRNVHFEFHGLLRGSKFIDHSLVRRRTRNETLVVNLVLSYLHTSKVSNVMKISDTLHSIYSLYPSIVVLVQREGGRNRIKSSVLAKFMESLHYYAAMFGSLDDCLPRNSIERQCIEKNHLGREMKSEILTGSEFGEDELMSWARYEGSERWRGRMEETGFNRIELSRRTTMQAKLLLRMRSHYQPQFEGDCGGGFRVLERENGKTLSLG…
FtGRAS36	FtPinG0007899500.01	CDS	ATGGACTCTCATGAGTTTCATAGATTTGGTGCGACAAGTACAGGCATGTCATACACGCCATCCCAGCTAGCCTCTCCAACTGATCCAGAAACAATGTTTGATTCCCCGAAATTCAACACAGGAAACTCCCCTACGTCTCCGTTCTCTATACCTGCAGCAACTACTCAAAGTGAGAGCCTAGATCAGCAAGGCTCCACCGGAATTATATCCGGGTTCAGCCCCTCTTGCAGCTCGTCTGCCGAGACTGGGGGTTACTATTACCGACCAAGCACTTCTTCTTCTGATAGCTTACCAGAAACTTCACTTACCTCTTCCAGTGACCCGAGCATAAGACATGCCTTAATGCAACTTGAGGCTGATCTCATGGGGCCTGATTCCGAGGACGATGAAGTAAATGCA…
		Protein	MDSHEFHRFGATSTGMSYTPSQLASPTDPETMFDSPKFNTGNSPTSPFSIPAATTQSESLDQQGSTGIISGFSPSCSSSAETGGYYYRPSTSSSDSLPETSLTSSSDPSIRHALMQLEADLMGPDSEDDEVNAPAVSLSQSRITNMSGQISMIATQDPQSHIFASPVRFSASFDSSPAGKLKQLLVDCARALSENRLEDFDKLVEITRSMVSISGDPIQRLGGYMIEGLVARKESSGRNIYRALRCKEPLGKDLLSYMHILYEICPYLKFGYMAANGAIAEACRDETRIHIVDFQIAQGTQWMTLLQALAARPGGPPHIRITGIDDPVSKYARGAGLEFVEKRLAAISEKFNIPVEFHAIPVYPPQLTREMLQLRPGEALAVNFSLQLHHTPDESVDIE…
FtGRAS35	FtPinG0008045400.01	CDS	ATGCAGAAATTCCACTCGGCGTTGCAATCCTACAACTCCATCAGCCCGATCGTTAAGTTCTCCCACTTCACCGCCAATCAAGCGATCTACCAAGCCCTGGACGGCGAGGATCGCGTCCACGTCATCGATCTCGACGTAATGCAGGGCCTTCAGTGGCCAGGTCTCTTCCACATCCTCGCCACCAGGCCTCGAAGAATCTCCTCCTTCCGCCTCACCGGAATCGGATCCTCCACGGAGCTTCTCCACCGCACCGGCATACGACTCGCCGAGTTCGCGACCTCGCTTGGCATTCCCTTCGAGTTTAGGGCGCTGGAAGGGAAGATCGGTGAATTTACCGATCCAGCAAGTCAACTTGGCATCCTCCCAGGAGAAGCGACGGTGGTGCACTGGATCCGGCAC…
		Protein	MQKFHSALQSYNSISPIVKFSHFTANQAIYQALDGEDRVHVIDLDVMQGLQWPGLFHILATRPRRISSFRLTGIGSSTELLHRTGIRLAEFATSLGIPFEFRALEGKIGEFTDPASQLGILPGEATVVHWIRHSLYDVVGSAAGALSLLKLMKPKVITIVEQELKRDETTSFLGRFVEALHYYSALFDALGDAAGGDSLERYQVEQQFLGSEIRNVVLGFGGPNRWADQLLRAGFRPITLAGGPAAQASMLLGLYPWNWRGYSLVEDNGCLKLGWKDLPLLTASAWHHPEPDS
FtGRAS11	FtPinG0008615700.01	CDS	ATGGAAGGTACTGGTTCAGATATATATACTGCTTTGGCTTCTAAAAGGACCTCAACCTCTCAAATACTAAAAGCGTACCAATTCTTTGTTTCTTTATGCCCATTTTGGAGGATGTCAATGATGTTTTCAAACCTCAACATATTGAAGTTAGCTGAGAACAGAAAGAAGCTTCACATCATAGATTTTGGTATATGTTATGGTTTTCAGTGGCCCGTTCTCATTCAACTCCTCTCACAAAGGCCCGGCGGGCCTCCAGCACTCCGTATAACAGGGGTAGAGGTTCCTCAACCCGGATTCAGGCCAAAGGATAATCTGGAGGAAACCGGGCGTCGGTTGGCAAAGTACTGCCAGAGGTTTGGGGTCCCGTTTGAGTTTTCTGCAATAGCCCAAAAATGGGAG…
		Protein	MEGTGSDIYTALASKRTSTSQILKAYQFFVSLCPFWRMSMMFSNLNILKLAENRKKLHIIDFGICYGFQWPVLIQLLSQRPGGPPALRITGVEVPQPGFRPKDNLEETGRRLAKYCQRFGVPFEFSAIAQKWETIKVEDFKFEEDEFVAVNCLYRLKNLLDETIAVDSPRDTVLNLIKEIKPDLFVHGIANGSLSAPFFITRFREALFYYSTLFDMLDTNAPQENVERSMFEREFYGREIMNVVACEGTERVERPEIYKQWHVRNTKTGFRQLPLDEEIMNGGRYKMKFYHKDYSLNVDGNWALMGWKGRVLYAVSAWAPL
FtGRAS47	FtPinG0009202800.01	CDS	ATGGATTTCTTTTCTGGTATTTCCACACGTCAAGAGTGTGCCGAAGAATTGATTGAATTCGGTCAAAGTCATCACTCCATCGAAACCCTAGTACCAATTGACCAACATCTCCCGTCAGATGAACCTAATCAACACCATGATTCTTACCCAATTTCTGGTTCATCATACTATTCTGACTCCCCTGATCAACCTGATTACTATGAAGCTTGTCTCAATTACATTCAGGATGCTCTCATGGAAGAAGAAGATTCAGAAAATTCCCTTTCTATAATGCCTGATTACGGGGCTCTTGTGGCCACTGAACAGTCATTCTACGACGCTCTTAAGGAATCTAATCATCCTTCATCATCCTCTAATCAACACCAATCATTCTTTCGTCCAAGCATCGAAATCCCTGAC…
		Protein	MDFFSGISTRQECAEELIEFGQSHHSIETLVPIDQHLPSDEPNQHHDSYPISGSSYYSDSPDQPDYYEACLNYIQDALMEEEDSENSLSIMPDYGALVATEQSFYDALKESNHPSSSSNQHQSFFRPSIEIPDNEYLDSSSLFFYQEQIEPFLYPGDAPNYLLDSNSRSLVSINSFDNNIGGDPLTDSPVSTLLAANPISGNFSRHVADKQGRKVHQRDDNIDSQDSRSNKQLAASNGDDEEYQVIQQYDDILLPENEKGEKSLQDSVQKENPNAKPAKGRKSRAKKRNNKKEELVDLRTLLTLCAQAVAGFDLKTANSLLKQIREHSSPFGGCIERVSHYFANGLEARMAGTGSHLYSHFVNAQVSPSGVLKAYQCYAKAVPIFRTSFYVSNMMILRS…
FtGRAS17	FtPinG0009322700.01	CDS	ATGAATCCTGGGCAGAATTCGAATCTGATAGCCGAAAACTCGAAAAAGATGACTACGCTTGAAGAACTTGAGAAAGAATTGTTGGACGACGATACCGAAGGAGATAGCGACACCGTTTCGGCAATTACAAATAGCGAGTGGTCCCAGAGCTTTGAGGATCTAATCTCCCCTAACCTAAACACAAACTCCAACCCCAACCCAACCACCATTGTTAACACCGTCTCTCCTTCTCCGATTTCACCTTCATCCTCCTGCTCATCCTCTAAAACTCCTCCTCCGTGCGCCAAACCTTCTGAGATTATATCTGAGGCTGCAACCGCCATAATTGATGGGAAATCGGAGGAAGCTGCCGACATTCTCTCCCGTTTAGCCCTGGCCGCTAGCCCCTCCGGCGATCCT…
		Protein	MNPGQNSNLIAENSKKMTTLEELEKELLDDDTEGDSDTVSAITNSEWSQSFEDLISPNLNTNSNPNPTTIVNTVSPSPISPSSSCSSSKTPPPCAKPSEIISEAATAIIDGKSEEAADILSRLALAASPSGDPEQKLAFYMLKALRCHLSPTENPPPVAELYGSDHLGSLQALYELSPCYKFALLSSNLLILEAITTMMQDNQSSNKVVHIVDFDIGHGRQYINLLRALVERASHTLPNGRPLELKITAVETELNEASSKRLEGVRDILMRIATEKGDGTRFTLRFNSVTRSIFEVSREAIGCDPDETLVVNFAFLLYRVPDESVSVDNLRDELLRRVKGMQPRVVTLAEQELNSNTAPFVVRVADCAAYYGAILDSLEVGPGRESPERARVEEALGRK…
FtGRAS24	FtPinG0009429900.01	CDS	ATGAAGAGAGATTTTCAAGAGACGAACACTGGTAAAGGCAAGTCGGTCGAGTGGATTAGTGACGACCCGGCCGGCATGGATGACGAGCTTCTCGCTGTGCTTGGTTACAAAGTGAAGTCCACTGATATGGCTGAAATCGCTTCTAAAATCGAACAATTGGAAATGGCTATGGGGACTTTTCAAGACGACGGAGTCTCTCATCTATCCGACACCGTCCATTACAATCCCTCTGATCTCTCCGGTTGGATTAAGAGCCTTCTCACTGAGCTTCAACCGACCGCAACTTCTCCAATCTCCAAATTCGAAGATAACTCCGAATATGACCTCCGTGCTATCCCTGGAATCGCCACCTGCAACAAGCGGTTGAAAACTGAACCAACCACCTCGTTGTCGCCGGTG…
		Protein	MKRDFQETNTGKGKSVEWISDDPAGMDDELLAVLGYKVKSTDMAEIASKIEQLEMAMGTFQDDGVSHLSDTVHYNPSDLSGWIKSLLTELQPTATSPISKFEDNSEYDLRAIPGIATCNKRLKTEPTTSLSPVVVVDSQEAGVRLVHALMASAEALQTENLTLADALVKQIGHLAVSQVGSMRKVATYFAEALARRIYKIRPPPASATDASYYSNLLQSHFYESTPYLKFAHFTANQALLESFSTATHVHVIDFSINQGLQWPALLQALALRRGGPPVFRLTGVGPPQPDNSDALQQVGWKLARFAETVGVEFHYRGFVCESLTDLKPDLLEIGSDSEIIAVNSVLDLHPLLARTGSIEKVLENIKGMRPTIVTIAEQESNHNGPIFLDRFNEALHYYS…
FtGRAS19	FtPinG0009673000.01	CDS	ATGTCTTCTTTAGTTAGGCCCCCTGATATGTCTACCAAATCTTATGGAAACACCAAAGTTTATTCATTACAAGGAGGAAACACCAGCCCTGGATTGCTTTGTCAACAGCTGTTCATGGATGAGTCTTATGACCTCGGGAGCTTTGACCCGAAATTCTTGCTTGATTCGCCATCCGAAGAACTCGTGCACCCGTCACCCTCTAGTAGCTCGGGAAACCATTATCAGTGCAATTCTGAGTCGGATTACTTGGCAAGCCAAAGTCAAAGCCCTGATATGGTTGAGTGTGATAAAGAGAGGATGAAAACGAAGCTTCAGGAGCTGGAACATGCACTTTTCGACGACAATGATGACGTGTTTGGCTCTGATAATAGCATGGTATTTGAAGGGGAATGGTGTGAT…
		Protein	MSSLVRPPDMSTKSYGNTKVYSLQGGNTSPGLLCQQLFMDESYDLGSFDPKFLLDSPSEELVHPSPSSSSGNHYQCNSESDYLASQSQSPDMVECDKERMKTKLQELEHALFDDNDDVFGSDNSMVFEGEWCDAMQDDMDSNISSISSSSKEVTLPRDPRPLLFECASAISEERFEEASMMINELRQIVSIHGEPSQRIAAYMVEGLAARLESSGKFLYKALKCKEPPSSDRLAAMQILFEGCPCFKFGFMTANGAIMEAMRGENAIHLVDFDINQGNQYLTLLQSVAKQFGNKLPRIRLTGIDDPESVQRPIGGLNNIGHRLEKLAEFLGIPFQFQAIAANISDVGPAMLMCHPGEALIVNFAFQLHHMPDESVSVVNERDQLLRMVKGLNPKLVTVV…
