# Supplementary material for: Genome-wide identification, expression analysis and functional study of the GRAS gene family in Tartary buckwheat (Fagopyrum tataricum)
Source: BMC Plant Biol. 2019 Aug 6;19:342. doi: 10.1186/s12870-019-1951-3 (PMC6683366; doi:10.1186/s12870-019-1951-3)
Supplement: Supplementary file 4 — Table S2. Analysis and distribution of conserved motifs in Tartary buckwheat GRAS proteins. (XLS 36 kb) [file 12870_2019_1951_MOESM4_ESM.xls]

## Sheet: tartary buckwheat 
Table S2 Analysis and distribution of conserved motifs in tartary buckwheat GRAS proteins.
Motif	Width	Best possible match
MEME-1	29	IHIIDFGIGYGFQWPSLJQALAERPGGPP
MEME-2	21	NVVACEGTERVERPETYKQWQ
MEME-3	50	PRDAVLRLIKKLNPKIFVHGEQNGNYNAPFFLTRFREALFYYSALFDSLE
MEME-4	45	LRITGIDFPQPGFRPAERVEETGRRLAKYCERFNVPFEFHAIAQR
MEME-5	15	LGWKGRILIAASAWR
MEME-6	29	LKQJRQHSSPFGDPIQRVAHYFAEALEAR
MEME-7	21	FYEACPFKKFSHFTANQAILE
MEME-8	50	EKPQHWKNMFLAAGFSPVSFSNFTECQAEWLLKRTIARGFHVEKRQSSLV
MEME-9	15	LKVEEDEAVAVNCVY
MEME-10	50	KITAFASPTIHDQLELSLTRESLNHFAQEININFEFETISIDYLNSSWSM

## Sheet: multi-species
Table S2 Analysis and distribution of conserved motifs in tartary buckwheat and other plants GRAS proteins.
Motif	Width	Best possible match
MEME-1	21	NVIACEGAERVERHETYKQWR
MEME-2	15	VHIIDFGIGQGFQWP
MEME-3	29	QEGNHNAPFFLTRFREALFYYSALFDSLD
MEME-4	16	YHKGYVLDEDDGWLLL
MEME-5	15	GWKGRPLYAASAWRP
MEME-6	15	CPFLKFAHFTANQAI
MEME-7	19	GDPMQRLAAYFAEAL
MEME-8	21	LIQALAARPGGPPKLRITGID
MEME-9	29	PAERLEETGRRLAKFAESFGVPFEFNAIA
MEME-10	21	PRDAVLRLIRSLNPKIVTLVE
