# Supplementary material for: Genome-wide identification, expression analysis and functional study of the GRAS gene family in Tartary buckwheat (Fagopyrum tataricum)
Source: BMC Plant Biol. 2019 Aug 6;19:342. doi: 10.1186/s12870-019-1951-3 (PMC6683366; doi:10.1186/s12870-019-1951-3)
Supplement: Supplementary file 5 — Table S3. One-to-one orthologous relationships between Tartary buckwheat and other plants. (XLS 82 kb) [file 12870_2019_1951_MOESM5_ESM.xls]

## Sheet: Tarary buckwheat-Arabidopsis
Table S3 One-to-one orthologous relationships between tartary buckwheat and Arabidopsis.
FtGRAS Gene Name	FtGRAS Gene ID	AtGRAS Gene ID
FtGRAS11	FtPinG0008615700.01	AT1G07530.1
FtGRAS5	FtPinG0003179400.01	AT1G07520.2
FtGRAS4	FtPinG0003179600.01	AT1G07530.1
FtGRAS12	FtPinG0006016300.01	AT2G37650.1
FtGRAS1	FtPinG0000276100.01	AT2G45160.1
FtGRAS11	FtPinG0008615700.01	AT2G29060.1
FtGRAS1	FtPinG0000276100.01	AT3G60630.1
FtGRAS1	FtPinG0000276100.01	AT4G00150.1
FtGRAS32	FtPinG0000608600.01	AT2G04890.1
FtGRAS37	FtPinG0002664400.01	AT3G49950.1
FtGRAS37	FtPinG0002664400.01	AT5G67411.1
FtGRAS47	FtPinG0009202800.01	AT1G07530.1
FtGRAS47	FtPinG0009202800.01	AT2G29060.1

## Sheet: Tartary buckwheat-beet
Table S3 One-to-one orthologous relationships between tartary buckwheat and beet.
FtGRAS Gene Name	FtGRAS Gene ID	BvGRAS Gene ID
FtGRAS11	FtPinG0008615700.01	KMT18340
FtGRAS4	FtPinG0003179600.01	KMT05217
FtGRAS11	FtPinG0008615700.01	KMT05217
FtGRAS21	FtPinG0003851300.01	KMT18340
FtGRAS16	FtPinG0009322700.01	KMT16202
FtGRAS21	FtPinG0003851300.01	KMT05217
FtGRAS22	FtPinG0003934400.01	KMT02971
FtGRAS25	FtPinG0001944300.01	KMT20057
FtGRAS23	FtPinG0006602200.01	KMT12151
FtGRAS26	FtPinG0002387100.01	KMT05217
FtGRAS27	FtPinG0002386900.01	KMT05221
FtGRAS31	FtPinG0004897100.01	KMT09846
FtGRAS34	FtPinG0004226300.01	KMT04397
FtGRAS37	FtPinG0002664400.01	KMT09822
FtGRAS46	FtPinG0006918300.01	KMT20057
FtGRAS43	FtPinG0002607800.01	KMT20057
FtGRAS39	FtPinG0002894400.01	KMT18340
FtGRAS39	FtPinG0002894400.01	KMT05219
FtGRAS47	FtPinG0009202800.01	KMT05217

## Sheet: Tartary buckwheat -soybean
Table S3 One-to-one orthologous relationships between tartary buckwheat and soybean.
FtGRAS Gene Name	FtGRAS Gene ID	GmGRAS Gene ID
FtGRAS1	FtPinG0000276100.01	KRH76167
FtGRAS6	FtPinG0003179200.01	KRH29777
FtGRAS4	FtPinG0003179600.01	KRH29779
FtGRAS11	FtPinG0008615700.01	KRH29779
FtGRAS5	FtPinG0003179400.01	KRH24774
FtGRAS4	FtPinG0003179600.01	KRH24780
FtGRAS11	FtPinG0008615700.01	KRH23091
FtGRAS11	FtPinG0008615700.01	KRH10243
FtGRAS12	FtPinG0006016300.01	KRG99969
FtGRAS1	FtPinG0000276100.01	KRH65379
FtGRAS12	FtPinG0006016300.01	KRH49113
FtGRAS16	FtPinG0009322700.01	KRH35251
FtGRAS21	FtPinG0003851300.01	KRH29771
FtGRAS21	FtPinG0003851300.01	KRH24773
FtGRAS21	FtPinG0003851300.01	KRH23089
FtGRAS19	FtPinG0009673000.01	KRH18097
FtGRAS19	FtPinG0009673000.01	KRH15917
FtGRAS21	FtPinG0003851300.01	KRH10239
FtGRAS16	FtPinG0009322700.01	KRH08880
FtGRAS21	FtPinG0003851300.01	KRG99969
FtGRAS16	FtPinG0009322700.01	KRG91573
FtGRAS22	FtPinG0003934400.01	KRH63032
FtGRAS19	FtPinG0009673000.01	KRH64568
FtGRAS22	FtPinG0003934400.01	KRH54840
FtGRAS19	FtPinG0009673000.01	KRH53364
FtGRAS21	FtPinG0003851300.01	KRH49113
FtGRAS23	FtPinG0006602200.01	KRH03976
FtGRAS23	FtPinG0006602200.01	KRH57249
FtGRAS31	FtPinG0004897100.01	KRH77129
FtGRAS31	FtPinG0004897100.01	KRH28353
FtGRAS29	FtPinG0001175000.01	KRH30942
FtGRAS31	FtPinG0004897100.01	KRH04424
FtGRAS29	FtPinG0001175000.01	KRG97933
FtGRAS31	FtPinG0004897100.01	KRH58109
FtGRAS32	FtPinG0000608600.01	KRH14104
FtGRAS34	FtPinG0004226300.01	KRH11548
FtGRAS34	FtPinG0004226300.01	KRH01979
FtGRAS32	FtPinG0000608600.01	KRH74015
FtGRAS34	FtPinG0004226300.01	KRH51174
FtGRAS32	FtPinG0000608600.01	KRH36572
FtGRAS34	FtPinG0004226300.01	KRH36572
FtGRAS37	FtPinG0002664400.01	KRH04459
FtGRAS37	FtPinG0002664400.01	KRH58050
FtGRAS44	FtPinG0003617400.01	KRH76844
FtGRAS46	FtPinG0006918300.01	KRH34954
FtGRAS43	FtPinG0002607800.01	KRH34954
FtGRAS39	FtPinG0002894400.01	KRH29775
FtGRAS44	FtPinG0003617400.01	KRH28630
FtGRAS39	FtPinG0002894400.01	KRH24774
FtGRAS40	FtPinG0002075100.01	KRH27129
FtGRAS40	FtPinG0002075100.01	KRH25905
FtGRAS40	FtPinG0002075100.01	KRH22210
FtGRAS43	FtPinG0002607800.01	KRG91825
FtGRAS44	FtPinG0003617400.01	KRH69945
FtGRAS46	FtPinG0006918300.01	KRG91825
FtGRAS40	FtPinG0002075100.01	KRH55598
FtGRAS47	FtPinG0009202800.01	KRH29771

## Sheet: Tartary buckwheat-sunflower
Table S3 One-to-one orthologous relationships between tartary buckwheat and sunflower.
FtGRAS Gene Name	FtGRAS Gene ID	HaGRAS Gene ID
FtGRAS6	FtPinG0003179200.01	OTG23125
FtGRAS13	FtPinG0005031900.01	OTG22218
FtGRAS21	FtPinG0003851300.01	OTG21187
FtGRAS31	FtPinG0004897100.01	OTF94485
FtGRAS39	FtPinG0002894400.01	OTG18254
FtGRAS47	FtPinG0009202800.01	OTG18239

## Sheet: Tartary buckwheat-rice
Table S3 One-to-one orthologous relationships between tartary buckwheat and rice.
FtGRAS Gene Name	FtGRAS Gene ID	OsGRAS Gene ID
FtGRAS21	FtPinG0003851300.01	Os01t0842200-01
FtGRAS21	FtPinG0003851300.01	Os12t0573200-01
FtGRAS13	FtPinG0005031900.01	Os04t0555000-01
FtGRAS33	FtPinG0005657300.01	Os05t0378200-00
FtGRAS39	FtPinG0002894400.01	Os01t0842200-01
FtGRAS47	FtPinG0009202800.01	Os01t0842200-02

## Sheet: Tartary buckwheat-tomato
Table S3 One-to-one orthologous relationships between tartary buckwheat and tomato.
FtGRAS Gene Name	FtGRAS Gene ID	SlGRAS Gene ID
FtGRAS1	FtPinG0000276100.01	Solyc01g090950.2.1
FtGRAS12	FtPinG0006016300.01	Solyc10g086530.1.1
FtGRAS11	FtPinG0008615700.01	Solyc06g076280.1.1
FtGRAS4	FtPinG0003179600.01	Solyc06g076280.1.1
FtGRAS12	FtPinG0006016300.01	Solyc09g010920.1.1
FtGRAS13	FtPinG0005031900.01	Solyc01g090950.2.1
FtGRAS21	FtPinG0003851300.01	Solyc10g086530.1.1
FtGRAS16	FtPinG0009322700.01	Solyc03g025170.1.1
FtGRAS19	FtPinG0009673000.01	Solyc04g064550.1.1
FtGRAS21	FtPinG0003851300.01	Solyc06g076280.1.1
FtGRAS21	FtPinG0003851300.01	Solyc09g010920.1.1
FtGRAS24	FtPinG0009429900.01	Solyc11g011260.1.1
FtGRAS26	FtPinG0002387100.01	Solyc06g076280.1.1
FtGRAS23	FtPinG0006602200.01	Solyc08g080400.1.1
FtGRAS29	FtPinG0001175000.01	Solyc11g011260.1.1
FtGRAS31	FtPinG0004897100.01	Solyc02g092370.1.1
FtGRAS34	FtPinG0004226300.01	Solyc11g012510.1.1
FtGRAS34	FtPinG0004226300.01	Solyc04g014830.1.1
FtGRAS34	FtPinG0004226300.01	Solyc05g054170.2.1
FtGRAS32	FtPinG0000608600.01	Solyc07g047950.1.1
FtGRAS37	FtPinG0002664400.01	Solyc02g092570.1.1
FtGRAS43	FtPinG0002607800.01	Solyc11g017100.1.1
FtGRAS46	FtPinG0006918300.01	Solyc11g017100.1.1
FtGRAS44	FtPinG0003617400.01	Solyc02g085600.1.1
FtGRAS40	FtPinG0002075100.01	Solyc07g063940.1.1
FtGRAS40	FtPinG0002075100.01	Solyc07g052960.1.1
FtGRAS47	FtPinG0009202800.01	Solyc05g053090.1.1
FtGRAS47	FtPinG0009202800.01	Solyc06g076280.1.1
FtGRAS47	FtPinG0009202800.01	Solyc09g010920.1.1

## Sheet: Tartary buckwheat-grape
Table S3 One-to-one orthologous relationships between tartary buckwheat and grape.
FtGRAS Gene Name	FtGRAS Gene ID	VvGRAS Gene ID
FtGRAS4	FtPinG0003179600.01	VIT_13s0019g01700.t01
FtGRAS5	FtPinG0003179400.01	VIT_13s0019g01710.t01
FtGRAS7	FtPinG0003178100.01	VIT_13s0019g01780.t01
FtGRAS11	FtPinG0008615700.01	VIT_13s0019g01810.t01
FtGRAS1	FtPinG0000276100.01	VIT_15s0048g00270.t01
FtGRAS1	FtPinG0000276100.01	VIT_02s0154g00400.t01
FtGRAS11	FtPinG0008615700.01	VIT_06s0004g04950.t01
FtGRAS5	FtPinG0003179400.01	VIT_06s0004g04950.t01
FtGRAS8	FtPinG0003178000.01	VIT_06s0004g04960.t01
FtGRAS4	FtPinG0003179600.01	VIT_08s0007g00510.t01
FtGRAS12	FtPinG0006016300.01	VIT_08s0007g00510.t01
FtGRAS22	FtPinG0003934400.01	VIT_11s0016g04630.t01
FtGRAS21	FtPinG0003851300.01	VIT_13s0019g01700.t01
FtGRAS16	FtPinG0009322700.01	VIT_16s0050g00950.t01
FtGRAS19	FtPinG0009673000.01	VIT_18s0001g15270.t01
FtGRAS21	FtPinG0003851300.01	VIT_06s0004g04950.t01
FtGRAS21	FtPinG0003851300.01	VIT_08s0007g00510.t01
FtGRAS31	FtPinG0004897100.01	VIT_07s0129g00030.t01
FtGRAS32	FtPinG0000608600.01	VIT_12s0057g00560.t01
FtGRAS37	FtPinG0002664400.01	VIT_07s0129g00340.t01
FtGRAS40	FtPinG0002075100.01	VIT_12s0059g02770.t01
FtGRAS39	FtPinG0002894400.01	VIT_13s0019g01700.t01
FtGRAS40	FtPinG0002075100.01	VIT_19s0014g04940.t01
FtGRAS44	FtPinG0003617400.01	VIT_04s0023g01380.t01
FtGRAS39	FtPinG0002894400.01	VIT_06s0004g04950.t01
FtGRAS47	FtPinG0009202800.01	VIT_13s0019g01700.t01
FtGRAS47	FtPinG0009202800.01	VIT_06s0004g04970.t01
FtGRAS47	FtPinG0009202800.01	VIT_08s0007g00510.t01
