# Supplementary material for: Genome-wide identification, expression analysis and functional study of the GRAS gene family in Tartary buckwheat (Fagopyrum tataricum)
Source: BMC Plant Biol. 2019 Aug 6;19:342. doi: 10.1186/s12870-019-1951-3 (PMC6683366; doi:10.1186/s12870-019-1951-3)
Supplement: Supplementary file 6 — Table S4. The primer sequences used for RT-qPCR. (XLS 39 kb) [file 12870_2019_1951_MOESM6_ESM.xls]

## Sheet: Primers
Table S4 Primers of sequences
Gene ID	Forward primer (5`- 3`)	Reverse primer (5`- 3`)
FtPinG0002664400.01	TCGCTGGAAATGCTTCCGAT	TGTGTTCATGGTCTCGTCGG
FtPinG0003179200.01	AACCTCCAATCAGCTCCCGT	GGCACACTTAGCTGGAAAGGA
FtPinG0006918300.01	TTGTTCAAATCCGCAACCACC	AGCCTCGCGGTTAATCCATC
FtPinG0008045400.01	ACTGTTCGATGCGCTAGGAG	CCATCTATTCGGCCCACCAA
FtPinG0006602200.01	CCCGTCTCGTCGCTTATTTC	CATCTGCTCTCTCCAACTCCC
FtPinG0003934400.01	ATGCTCAACACCCCCTTTGA	TCGGATACGGGTTCGGGTAA
FtPinG0001944300.01	AGGCGATTCAACGCAGAGAG	TATCGCTTGGTTGGCTGTGA
FtPinG0005032300.01	AGGCCTAAGTTGATGGGGGA	ATTGAGCCGCGCCAATATCT
FtPinG0005806900.01	AAAAGCGTTGCGGATGTGAG	TCGCCAAAGGGAGAGGAATG
FtPinG0009202800.01	GGGAAGGAAATCCCGAGCAA	CCCTCTCTATGCAACCACCG
FtPinG0002607800.01	GGCTCCAAGCTCACTCACAA	AAGCTATGGCCTCCTCGTTG
FtPinG0002439100.01	CTCCCTCCAGGTATAGGAGCA	TGTTTGGTGCAGGCAAGAAG
FtPinG0006869400.01	TCTGGCTACAAACGCCAAGG	TCAACGCCGGTAATCCGAAG
FtPinG0005657300.01	CTCGAGAGGGTCATGGAAGC	TCAGATCCTTCACACGCGAC
FtPinG0000608600.01	TCAACATCAACCGGGAATCGT	TGGCGAACCATAAGTGGTGT
FtPinG0001175000.01	GAGTTGCTTGCGGTTATGGG	TGGAGCGACGGGATTGATCT
FtPinG0006016300.01	CCATCATGCAGGAGACCGAA	AAGCAGCGCATTAGCAGTTC
FtPinG0003179600.01	GTCAACTCCAGAGCCTCACC	TGGGTTGCATTCTTACCCAAC
FtPinG0004226300.01	AGCGAAGCAATGGAGAACGA	AGTTGGAATCGTCAACGCCT
FtPinG0003146900.01	TCCAATACCGACTCCCCTGA	GCCATGAGAGCCCCATAGTC
FtPinG0003179400.01	CGCTTAGTTGGCACAGCATC	TTAAAGGGGACGGCTGCTAC
FtPinG0004897100.01	TGAAGGAGATCGGGAGTCGT	GTGTTGACGAAGTTGACGGC
FtPinG0002386900.01	GAGGGTAACATATCCGGGGG	ACAGAGATAGCCGACTGCTTG
FtPinG0002075100.01	TCTGTGAAACCGCCACTACA	GGCCCCATAAGAGCAGTCTC
FtPinG0003851300.01	TTGAAGCTCGCTTGTCTGGT	TGCACCACGAGCAAGAATCA
FtPinG0000276100.01	CATCTTGGCCGTTGCCTTTC	TTGGGAGCGAGTTGCTTGAT
FtPinG0005031900.01	CACACCCTTTAACCACCCCA	GACGGGTTGTTCGGGTTTTG
FtPinG0009429900.01	ATTGGACATCTCGCCGTCTC	TAGTAAGAAGCGTCCGTGGC
FtH3	GAAATTCGCAAGTACCAGAAGAG	CCAACAAGGTATGCCTCAGC
